# Supplementary material for: Genetic and epigenetic variation among inbred mouse littermates: identification of inter-individual differentially methylated regions
Source: Epigenetics Chromatin. 2015 Dec 12;8:54. doi: 10.1186/s13072-015-0047-z (PMC4676890; doi:10.1186/s13072-015-0047-z)
Supplement: Supplementary file 1 — 10.1186/s13072-015-0047-z Variant calls from whole genome sequencing of two Avy mice, one yellow and one pseudoagouti. The variant calls and associated genomic coordinates are relative to the NCBI37/mm9 genome assembly. Table S2. Validation of variant calls. A set of 105 SNP variants were selected at random from those that differed between the two mice or were heterozygous in both mice. Of the 96 that could be PCR amplified and sequenced, those that did or did not validate are shown. Table S3. Variably methylated regions designated iiDMRs. A list of 356 regions that display differential methylation between inbred individuals, generated from 6 adjacent CpGs that support differential methylation and a difference of at least 20 % between the highest and lowest value. Values from the Yellow excluded from calling regions. Table S4. Variably methylated regions that overlap ERV elements, designated ERV iiDMRs. A list of 55 regions that display differential methylation between inbred individuals and overlap with ERV elements from the UCSC mm9 repeatmasker database. Differentially methylated regions were generated from 6 adjacent CpGs that support differential methylation and a difference of at least 20 % between the highest and lowest value. Values from the Yellow mouse were excluded from calling regions. Table S5. Primers used in the study. [file 13072_2015_47_MOESM1_ESM.xlsx]

## Sheet: Table S1
Table S1. Variant calls from whole genome sequencing of two Avy mice, one yellow and one pseudoagouti. The variant calls and associated genomic coordinates are relative to the NCBI37/mm9 genome assembly.
Chromosome	Position	Variant quality	Type	Reference	Alternate	Yellow	Pseudoagouti
chr1	3223060	134	snp	T	C	Heterozygous	Heterozygous
chr1	3223068	164	snp	T	C	Heterozygous	Heterozygous
chr1	6464541	225	snp	T	G	Heterozygous	Heterozygous
chr1	6675875	150	snp	G	A	Heterozygous	Heterozygous
chr1	6829464	225	snp	T	C	Heterozygous	Heterozygous
chr1	12170397	132	snp	G	A	Heterozygous	Heterozygous
chr1	13371401	157	snp	T	C	Heterozygous	Heterozygous
chr1	17212960	159	snp	G	T	Heterozygous	Heterozygous
chr1	17212976	111	del	taa	ta	Heterozygous	Heterozygous
chr1	17546332	225	snp	C	T	Heterozygous	Heterozygous
chr1	17887461	121	snp	C	T	Heterozygous	Heterozygous
chr1	18881453	184	snp	G	T	Wildtype	Heterozygous
chr1	19468903	168	snp	C	T	Heterozygous	Heterozygous
chr1	19610023	153	snp	C	T	Heterozygous	Heterozygous
chr1	20362538	111	snp	T	A	Heterozygous	Heterozygous
chr1	20786544	224	snp	A	G	Heterozygous	Heterozygous
chr1	21850523	225	snp	C	G	Heterozygous	Heterozygous
chr1	26743281	174	snp	G	A	Heterozygous	Heterozygous
chr1	35663579	225	snp	C	A	Heterozygous	Heterozygous
chr1	36557675	225	snp	C	T	Heterozygous	Heterozygous
chr1	38265552	186	snp	A	G	Heterozygous	Wildtype
chr1	38272209	225	snp	G	T	Heterozygous	Heterozygous
chr1	39029965	217	snp	A	G	Heterozygous	Homozygous
chr1	40812141	224	snp	C	T	Heterozygous	Homozygous
chr1	46518618	222	snp	A	T	Heterozygous	Homozygous
chr1	46564356	182	snp	G	A	Heterozygous	Wildtype
chr1	46938825	225	snp	C	T	Heterozygous	Heterozygous
chr1	46966315	225	snp	C	G	Wildtype	Heterozygous
chr1	48143997	225	snp	G	A	Heterozygous	Homozygous
chr1	49650052	225	snp	T	A	Heterozygous	Heterozygous
chr1	50945885	171	snp	C	T	Wildtype	Heterozygous
chr1	52440535	225	snp	G	A	Heterozygous	Wildtype
chr1	52993645	225	snp	T	C	Wildtype	Heterozygous
chr1	53515011	225	snp	T	C	Heterozygous	Heterozygous
chr1	53515012	225	snp	C	A	Heterozygous	Heterozygous
chr1	57095734	217	del	GGAACCGAA	GGAA	Heterozygous	Heterozygous
chr1	58396464	225	snp	A	C	Wildtype	Heterozygous
chr1	59063821	114	snp	G	A	Heterozygous	Heterozygous
chr1	59906529	188	snp	C	T	Heterozygous	Heterozygous
chr1	60046977	225	snp	G	A	Heterozygous	Wildtype
chr1	60087155	225	snp	G	A	Heterozygous	Heterozygous
chr1	61108467	225	snp	C	T	Heterozygous	Homozygous
chr1	61848002	101	snp	T	A	Wildtype	Heterozygous
chr1	61896079	168	snp	C	T	Heterozygous	Homozygous
chr1	65046895	196	snp	T	C	Heterozygous	Heterozygous
chr1	69270112	225	snp	A	T	Heterozygous	Heterozygous
chr1	78289115	225	snp	C	T	Heterozygous	Wildtype
chr1	78483371	225	snp	T	C	Heterozygous	Homozygous
chr1	79466140	225	snp	A	G	Heterozygous	Homozygous
chr1	80872007	222	snp	A	C	Heterozygous	Homozygous
chr1	81527624	202	snp	G	A	Heterozygous	Homozygous
chr1	87564737	72	snp	G	A	Heterozygous	Heterozygous
chr1	88214144	83	snp	C	A	Heterozygous	Homozygous
chr1	89346653	222	snp	A	T	Heterozygous	Homozygous
chr1	90106851	89	snp	T	C	Heterozygous	Heterozygous
chr1	90130843	225	snp	G	A	Heterozygous	Heterozygous
chr1	90153445	97	snp	G	C	Heterozygous	Heterozygous
chr1	90194305	224	snp	T	C	Heterozygous	Heterozygous
chr1	92395367	225	snp	G	A	Heterozygous	Heterozygous
chr1	93053981	225	snp	G	T	Wildtype	Heterozygous
chr1	94118677	225	snp	C	T	Heterozygous	Heterozygous
chr1	94688498	165	snp	T	C	Heterozygous	Homozygous
chr1	95873189	152	snp	T	C	Heterozygous	Homozygous
chr1	97644675	175	snp	A	T	Wildtype	Heterozygous
chr1	98304761	225	snp	C	G	Heterozygous	Wildtype
chr1	101058774	225	snp	G	T	Heterozygous	Wildtype
chr1	101638971	199	ins	tcc	tCCcc	Wildtype	Homozygous
chr1	102795249	196	snp	C	T	Heterozygous	Heterozygous
chr1	103088521	180	snp	G	T	Heterozygous	Wildtype
chr1	103409645	151	snp	T	C	Heterozygous	Heterozygous
chr1	103700128	225	snp	A	C	Wildtype	Heterozygous
chr1	103840958	225	snp	A	G	Heterozygous	Heterozygous
chr1	103857097	210	snp	G	A	Heterozygous	Heterozygous
chr1	104229531	136	snp	A	C	Heterozygous	Wildtype
chr1	105646143	225	snp	C	A	Heterozygous	Wildtype
chr1	106055856	177	snp	T	A	Heterozygous	Heterozygous
chr1	106636458	218	snp	C	T	Heterozygous	Heterozygous
chr1	107173619	225	snp	G	C	Heterozygous	Wildtype
chr1	107417293	225	snp	C	T	Heterozygous	Wildtype
chr1	111272700	137	snp	T	C	Wildtype	Heterozygous
chr1	112231061	225	snp	G	T	Heterozygous	Heterozygous
chr1	112595940	188	snp	A	G	Heterozygous	Heterozygous
chr1	113030460	225	snp	A	C	Heterozygous	Wildtype
chr1	113798394	225	snp	T	A	Heterozygous	Wildtype
chr1	114958045	225	snp	G	C	Heterozygous	Heterozygous
chr1	115546581	225	snp	T	C	Wildtype	Heterozygous
chr1	115551082	210	snp	T	A	Heterozygous	Wildtype
chr1	115809314	225	snp	A	T	Heterozygous	Heterozygous
chr1	116180823	215	snp	C	T	Heterozygous	Heterozygous
chr1	116680252	214	snp	T	A	Wildtype	Heterozygous
chr1	117683471	199	snp	A	T	Heterozygous	Wildtype
chr1	118172984	166	snp	T	G	Heterozygous	Heterozygous
chr1	118950742	198	snp	C	T	Heterozygous	Wildtype
chr1	118969435	225	snp	A	G	Heterozygous	Wildtype
chr1	119576877	225	snp	T	G	Heterozygous	Heterozygous
chr1	120119667	225	snp	G	A	Heterozygous	Wildtype
chr1	121468313	222	snp	C	T	Homozygous	Heterozygous
chr1	122793421	225	snp	T	A	Wildtype	Heterozygous
chr1	123716093	225	snp	C	G	Wildtype	Heterozygous
chr1	124618997	225	snp	A	T	Heterozygous	Wildtype
chr1	124875302	225	snp	A	T	Heterozygous	Heterozygous
chr1	125350636	225	snp	A	C	Heterozygous	Wildtype
chr1	125355132	173	snp	G	A	Wildtype	Heterozygous
chr1	127478447	225	snp	C	T	Heterozygous	Heterozygous
chr1	128355489	217	del	gctgcacgccagcacacctgcac	gctgcac	Heterozygous	Heterozygous
chr1	128359409	225	snp	T	A	Heterozygous	Wildtype
chr1	129583449	225	snp	A	G	Heterozygous	Wildtype
chr1	131339756	75	snp	C	T	Wildtype	Heterozygous
chr1	131581532	189	snp	G	T	Heterozygous	Heterozygous
chr1	131597156	110	del	accacggtatcattc	a	Heterozygous	Wildtype
chr1	133008536	217	ins	CG	CGG	Heterozygous	Heterozygous
chr1	135108847	150	snp	G	T	Wildtype	Heterozygous
chr1	135488658	125	snp	G	A	Heterozygous	Wildtype
chr1	136173544	225	snp	C	T	Heterozygous	Heterozygous
chr1	136473823	60	snp	C	A	Heterozygous	Heterozygous
chr1	138353522	225	snp	G	A	Heterozygous	Wildtype
chr1	138358083	225	snp	T	G	Heterozygous	Heterozygous
chr1	140141681	225	snp	A	T	Heterozygous	Heterozygous
chr1	141705713	180	snp	G	A	Heterozygous	Wildtype
chr1	142585646	223	snp	G	C	Heterozygous	Wildtype
chr1	145088448	135	snp	A	G	Heterozygous	Heterozygous
chr1	146253276	135	snp	T	G	Heterozygous	Heterozygous
chr1	146471143	225	snp	C	A	Heterozygous	Heterozygous
chr1	147802807	225	snp	T	C	Heterozygous	Heterozygous
chr1	148303619	225	snp	T	G	Wildtype	Heterozygous
chr1	149907371	160	snp	T	C	Heterozygous	Wildtype
chr1	151039941	113	snp	G	A	Heterozygous	Wildtype
chr1	152892069	225	snp	G	A	Wildtype	Heterozygous
chr1	154202423	219	snp	C	T	Heterozygous	Heterozygous
chr1	154529176	225	snp	T	C	Heterozygous	Heterozygous
chr1	156202091	225	snp	T	A	Heterozygous	Wildtype
chr1	157487102	143	del	gtt	gt	Wildtype	Heterozygous
chr1	157751450	222	snp	T	C	Homozygous	Heterozygous
chr1	157943001	225	snp	G	A	Heterozygous	Heterozygous
chr1	158208590	176	snp	C	T	Wildtype	Heterozygous
chr1	158314101	71	snp	A	C	Wildtype	Heterozygous
chr1	159728524	204	snp	G	A	Heterozygous	Heterozygous
chr1	161313442	225	snp	C	T	Heterozygous	Heterozygous
chr1	161491508	203	snp	T	C	Heterozygous	Heterozygous
chr1	162330878	81	snp	G	A	Heterozygous	Heterozygous
chr1	162581002	225	snp	G	A	Heterozygous	Heterozygous
chr1	162635892	225	snp	A	G	Heterozygous	Heterozygous
chr1	162725307	215	snp	G	A	Heterozygous	Wildtype
chr1	162765027	225	snp	C	A	Wildtype	Heterozygous
chr1	162922679	225	snp	G	A	Heterozygous	Wildtype
chr1	164522427	225	snp	G	A	Heterozygous	Heterozygous
chr1	165227137	225	snp	G	A	Wildtype	Heterozygous
chr1	165304540	225	snp	C	T	Heterozygous	Heterozygous
chr1	165424535	221	snp	G	A	Heterozygous	Heterozygous
chr1	169570950	167	snp	G	A	Wildtype	Heterozygous
chr1	169607520	222	snp	T	C	Homozygous	Heterozygous
chr1	169811800	225	snp	T	C	Wildtype	Heterozygous
chr1	170616802	214	ins	AGG	AGGG	Homozygous	Heterozygous
chr1	171725234	222	snp	A	G	Homozygous	Heterozygous
chr1	173274709	124	snp	A	C	Heterozygous	Heterozygous
chr1	175694930	121	snp	C	A	Wildtype	Heterozygous
chr1	177821330	57	snp	T	C	Heterozygous	Heterozygous
chr1	180322680	126	snp	G	A	Wildtype	Heterozygous
chr1	180388223	225	snp	T	C	Heterozygous	Heterozygous
chr1	181996830	222	snp	C	T	Homozygous	Heterozygous
chr1	183248133	222	snp	A	C	Homozygous	Heterozygous
chr1	183863235	225	snp	A	T	Wildtype	Heterozygous
chr1	184219635	176	snp	G	A	Heterozygous	Heterozygous
chr1	187782345	222	snp	T	C	Homozygous	Heterozygous
chr1	188025236	222	snp	A	C	Homozygous	Heterozygous
chr1	189359298	222	snp	G	A	Homozygous	Heterozygous
chr1	189359299	222	snp	G	A	Homozygous	Heterozygous
chr1	192127276	70	snp	A	G	Heterozygous	Heterozygous
chr1	192403132	137	snp	C	T	Wildtype	Heterozygous
chr1	192875735	225	snp	G	C	Heterozygous	Heterozygous
chr1	194124479	222	snp	T	A	Homozygous	Heterozygous
chr1	195594688	225	snp	C	A	Wildtype	Heterozygous
chr2	3003408	127	snp	A	G	Heterozygous	Heterozygous
chr2	3003581	56	snp	T	C	Heterozygous	Heterozygous
chr2	7051549	225	snp	A	C	Wildtype	Heterozygous
chr2	7914700	222	snp	C	T	Homozygous	Heterozygous
chr2	10273324	225	snp	T	C	Wildtype	Heterozygous
chr2	10397547	58	snp	T	C	Heterozygous	Heterozygous
chr2	10397552	63	snp	C	T	Heterozygous	Heterozygous
chr2	10422140	63	snp	A	C	Heterozygous	Heterozygous
chr2	10422145	57	snp	T	C	Heterozygous	Heterozygous
chr2	11092477	222	snp	A	G	Homozygous	Heterozygous
chr2	11198782	222	snp	G	A	Homozygous	Heterozygous
chr2	12413836	222	snp	T	A	Homozygous	Heterozygous
chr2	14173249	222	snp	A	G	Homozygous	Heterozygous
chr2	14709651	126	del	gtttttt	gttttt	Homozygous	Heterozygous
chr2	15036116	225	snp	T	A	Heterozygous	Wildtype
chr2	15493438	222	snp	C	G	Homozygous	Heterozygous
chr2	16607457	222	snp	G	A	Homozygous	Heterozygous
chr2	17431869	141	snp	T	C	Heterozygous	Wildtype
chr2	17515657	83.5	ins	ATTTTTTT	ATTTTTTTT	Homozygous	Heterozygous
chr2	17890612	87.5	del	tcttc	t	Heterozygous	Wildtype
chr2	18653417	222	snp	G	A	Homozygous	Heterozygous
chr2	19473746	222	snp	T	C	Homozygous	Heterozygous
chr2	20984728	87	snp	G	A	Heterozygous	Heterozygous
chr2	21345518	225	snp	G	A	Wildtype	Heterozygous
chr2	21482469	222	snp	G	A	Homozygous	Heterozygous
chr2	23743223	222	snp	A	C	Homozygous	Heterozygous
chr2	26273886	225	snp	A	G	Heterozygous	Heterozygous
chr2	29133214	225	snp	A	G	Heterozygous	Heterozygous
chr2	29441595	225	snp	C	T	Heterozygous	Heterozygous
chr2	29725172	114	snp	C	T	Heterozygous	Heterozygous
chr2	30348863	225	snp	G	A	Heterozygous	Heterozygous
chr2	32427858	116	snp	C	T	Heterozygous	Heterozygous
chr2	32903620	100	snp	C	G	Heterozygous	Heterozygous
chr2	33218205	212	snp	C	T	Heterozygous	Heterozygous
chr2	33457103	166	snp	G	A	Heterozygous	Heterozygous
chr2	33627670	159	snp	C	T	Heterozygous	Heterozygous
chr2	35039513	194	snp	A	C	Heterozygous	Heterozygous
chr2	37505555	221	snp	T	G	Heterozygous	Heterozygous
chr2	37796108	144	ins	AT	ATT	Heterozygous	Heterozygous
chr2	38158329	199	snp	G	A	Heterozygous	Heterozygous
chr2	38450626	189	snp	G	A	Heterozygous	Heterozygous
chr2	39015071	171	snp	T	C	Heterozygous	Heterozygous
chr2	40763249	112	ins	A	AC	Heterozygous	Heterozygous
chr2	42832744	225	snp	C	T	Heterozygous	Heterozygous
chr2	43335659	225	snp	G	A	Heterozygous	Heterozygous
chr2	44486824	224	snp	G	A	Wildtype	Heterozygous
chr2	44615072	225	snp	C	T	Heterozygous	Heterozygous
chr2	46132337	212	snp	T	G	Heterozygous	Heterozygous
chr2	46798263	225	snp	G	A	Heterozygous	Heterozygous
chr2	48803079	160	ins	TAAAA	TAAAAA	Heterozygous	Heterozygous
chr2	49991661	225	snp	T	C	Heterozygous	Heterozygous
chr2	50004801	225	snp	G	A	Heterozygous	Wildtype
chr2	51825089	225	snp	T	C	Heterozygous	Heterozygous
chr2	51845875	187	snp	G	A	Heterozygous	Heterozygous
chr2	53014146	212	snp	C	T	Heterozygous	Heterozygous
chr2	53537455	175	snp	C	T	Heterozygous	Heterozygous
chr2	54584616	225	snp	T	C	Wildtype	Heterozygous
chr2	55208593	225	snp	C	G	Heterozygous	Heterozygous
chr2	55699647	153	del	AG	A	Heterozygous	Heterozygous
chr2	56341050	173	snp	T	C	Heterozygous	Heterozygous
chr2	57611179	183	snp	G	A	Heterozygous	Heterozygous
chr2	59289269	225	snp	A	G	Heterozygous	Heterozygous
chr2	64829106	154	snp	T	C	Heterozygous	Heterozygous
chr2	65039371	57	snp	T	C	Heterozygous	Heterozygous
chr2	66281403	225	snp	A	G	Heterozygous	Heterozygous
chr2	66698293	217	ins	gtgattg	gTGATtgattg	Heterozygous	Heterozygous
chr2	66930230	186	snp	G	T	Heterozygous	Heterozygous
chr2	67009360	225	snp	A	T	Heterozygous	Heterozygous
chr2	67080319	225	snp	A	T	Heterozygous	Heterozygous
chr2	67139473	225	snp	C	A	Heterozygous	Heterozygous
chr2	67316674	225	snp	A	T	Heterozygous	Heterozygous
chr2	67316675	225	snp	G	T	Heterozygous	Heterozygous
chr2	67999717	225	snp	C	T	Heterozygous	Heterozygous
chr2	69587749	225	snp	T	C	Heterozygous	Heterozygous
chr2	70236513	222	snp	G	A	Heterozygous	Heterozygous
chr2	71421401	122	snp	C	T	Heterozygous	Heterozygous
chr2	76622320	223	snp	C	T	Heterozygous	Heterozygous
chr2	76673101	225	snp	G	A	Heterozygous	Heterozygous
chr2	79048557	225	snp	G	A	Heterozygous	Heterozygous
chr2	82247914	62	snp	G	A	Heterozygous	Heterozygous
chr2	99751397	225	snp	T	A	Heterozygous	Heterozygous
chr2	106757725	180	snp	A	G	Heterozygous	Heterozygous
chr2	117605634	150	ins	TGG	TGTAAGG	Wildtype	Heterozygous
chr2	119597581	174	snp	C	T	Heterozygous	Heterozygous
chr2	122560373	92.5	del	catatatatatatata	catatatatatata	Wildtype	Heterozygous
chr2	123136532	225	snp	A	T	Heterozygous	Heterozygous
chr2	123992322	225	snp	C	T	Wildtype	Heterozygous
chr2	124698327	187	snp	A	G	Heterozygous	Heterozygous
chr2	129826143	204	snp	C	T	Heterozygous	Heterozygous
chr2	131772864	224	snp	T	C	Heterozygous	Heterozygous
chr2	135814308	138	snp	A	G	Heterozygous	Heterozygous
chr2	135842491	225	snp	T	G	Heterozygous	Heterozygous
chr2	142950325	225	snp	C	T	Heterozygous	Heterozygous
chr2	145706529	131	snp	G	A	Heterozygous	Heterozygous
chr2	150647779	64	snp	T	G	Heterozygous	Heterozygous
chr2	152514743	195	snp	C	T	Heterozygous	Heterozygous
chr2	159058586	225	snp	G	A	Heterozygous	Heterozygous
chr2	159773162	217	snp	C	T	Heterozygous	Wildtype
chr2	160161646	225	snp	A	G	Heterozygous	Homozygous
chr2	160882527	225	snp	A	G	Wildtype	Heterozygous
chr2	163683145	149	snp	C	T	Heterozygous	Heterozygous
chr2	163683202	173	snp	C	G	Heterozygous	Heterozygous
chr2	163683211	68	snp	T	C	Heterozygous	Heterozygous
chr2	165701654	149	snp	T	G	Heterozygous	Homozygous
chr2	165748285	225	snp	G	T	Heterozygous	Homozygous
chr2	165969218	159	snp	A	C	Heterozygous	Homozygous
chr2	166398279	174	snp	G	A	Heterozygous	Wildtype
chr2	168372398	222	snp	C	T	Homozygous	Wildtype
chr2	169873718	225	snp	C	T	Wildtype	Heterozygous
chr2	170330764	126	snp	T	C	Heterozygous	Heterozygous
chr2	173048428	214	del	ctttt	cttt	Homozygous	Heterozygous
chr2	173533290	72	snp	A	G	Heterozygous	Heterozygous
chr2	173533334	71	snp	T	G	Heterozygous	Heterozygous
chr2	174638306	225	snp	A	G	Heterozygous	Heterozygous
chr2	174791187	225	snp	C	T	Heterozygous	Heterozygous
chr2	178318454	80	snp	T	G	Heterozygous	Heterozygous
chr2	181691370	91	snp	T	C	Heterozygous	Heterozygous
chr2	181700562	74	snp	A	C	Heterozygous	Heterozygous
chr3	3076286	95	snp	G	A	Heterozygous	Heterozygous
chr3	3213849	98	snp	T	G	Heterozygous	Heterozygous
chr3	3438170	225	snp	G	A	Heterozygous	Heterozygous
chr3	4482354	177	snp	T	A	Heterozygous	Heterozygous
chr3	4570868	219	snp	G	A	Heterozygous	Heterozygous
chr3	4729783	225	snp	T	C	Heterozygous	Heterozygous
chr3	5760397	225	snp	G	A	Heterozygous	Heterozygous
chr3	6175672	185	snp	G	C	Heterozygous	Heterozygous
chr3	7034429	225	snp	C	T	Heterozygous	Heterozygous
chr3	9810560	215	snp	G	A	Heterozygous	Heterozygous
chr3	11190142	225	snp	G	A	Heterozygous	Heterozygous
chr3	11341093	225	snp	C	T	Heterozygous	Heterozygous
chr3	12390955	225	snp	G	C	Heterozygous	Heterozygous
chr3	12481046	201	snp	A	G	Heterozygous	Heterozygous
chr3	13717318	192	snp	G	A	Heterozygous	Heterozygous
chr3	14684463	110	snp	G	A	Heterozygous	Wildtype
chr3	14684640	143	snp	A	G	Heterozygous	Heterozygous
chr3	15551030	68	snp	A	G	Heterozygous	Heterozygous
chr3	15551044	177	snp	A	T	Heterozygous	Heterozygous
chr3	15830112	184	snp	A	T	Heterozygous	Heterozygous
chr3	17242270	225	snp	T	G	Wildtype	Heterozygous
chr3	17957115	225	snp	A	T	Heterozygous	Heterozygous
chr3	18177895	225	snp	G	A	Heterozygous	Heterozygous
chr3	18237130	225	snp	A	G	Heterozygous	Heterozygous
chr3	18411217	214	del	ta	t	Wildtype	Homozygous
chr3	19932384	219	snp	T	C	Heterozygous	Heterozygous
chr3	20104830	186	snp	C	A	Heterozygous	Heterozygous
chr3	21211368	215	snp	A	G	Heterozygous	Heterozygous
chr3	21467018	225	snp	T	C	Heterozygous	Heterozygous
chr3	21837058	225	snp	A	G	Heterozygous	Heterozygous
chr3	22820141	219	snp	C	T	Heterozygous	Heterozygous
chr3	23409660	225	snp	C	A	Heterozygous	Heterozygous
chr3	23723841	225	snp	T	A	Heterozygous	Heterozygous
chr3	25103664	225	snp	G	A	Heterozygous	Heterozygous
chr3	25860843	225	snp	G	A	Heterozygous	Heterozygous
chr3	26342682	196	snp	A	G	Heterozygous	Heterozygous
chr3	26689343	80	snp	C	G	Heterozygous	Heterozygous
chr3	29721331	225	snp	A	G	Heterozygous	Heterozygous
chr3	33189810	225	snp	A	T	Heterozygous	Heterozygous
chr3	35128018	225	snp	A	T	Heterozygous	Heterozygous
chr3	36370068	166	del	TCCC	TCC	Heterozygous	Heterozygous
chr3	36985391	225	snp	C	T	Wildtype	Heterozygous
chr3	37913321	225	snp	T	C	Heterozygous	Heterozygous
chr3	38514058	225	snp	G	A	Heterozygous	Heterozygous
chr3	41235106	155	snp	C	T	Heterozygous	Homozygous
chr3	42222049	225	snp	T	C	Heterozygous	Wildtype
chr3	42896573	225	snp	A	G	Heterozygous	Wildtype
chr3	44780829	219	snp	T	G	Heterozygous	Wildtype
chr3	46583790	225	snp	C	A	Heterozygous	Wildtype
chr3	46976347	216	snp	C	T	Heterozygous	Wildtype
chr3	47155039	225	snp	G	A	Heterozygous	Wildtype
chr3	47715210	225	snp	G	A	Heterozygous	Homozygous
chr3	47747233	225	snp	C	A	Heterozygous	Homozygous
chr3	48391753	183	snp	A	G	Heterozygous	Wildtype
chr3	49063480	225	snp	C	A	Heterozygous	Homozygous
chr3	50310365	225	snp	G	A	Heterozygous	Heterozygous
chr3	50884012	225	snp	T	A	Heterozygous	Heterozygous
chr3	51262096	217	ins	GTa	GTATa	Heterozygous	Heterozygous
chr3	51311208	225	snp	C	A	Heterozygous	Heterozygous
chr3	52862692	202	snp	C	T	Heterozygous	Heterozygous
chr3	54619382	204	snp	A	G	Heterozygous	Heterozygous
chr3	54718827	136	snp	A	G	Heterozygous	Heterozygous
chr3	56393834	152	snp	G	A	Heterozygous	Heterozygous
chr3	57116108	209	snp	G	A	Wildtype	Heterozygous
chr3	57473244	203	snp	C	A	Wildtype	Heterozygous
chr3	60655185	56	snp	G	A	Heterozygous	Heterozygous
chr3	61003692	225	snp	G	A	Wildtype	Heterozygous
chr3	62004696	79	snp	A	G	Heterozygous	Heterozygous
chr3	64096245	225	snp	A	C	Heterozygous	Heterozygous
chr3	64129818	225	snp	C	T	Wildtype	Heterozygous
chr3	66170283	223	snp	G	T	Heterozygous	Heterozygous
chr3	66888220	101	snp	A	T	Heterozygous	Wildtype
chr3	66944198	225	snp	G	A	Heterozygous	Heterozygous
chr3	68101682	225	snp	G	A	Heterozygous	Heterozygous
chr3	69255725	209	snp	C	T	Heterozygous	Wildtype
chr3	71100518	217	snp	G	C	Heterozygous	Heterozygous
chr3	71117702	225	snp	A	G	Heterozygous	Heterozygous
chr3	71203154	225	snp	C	A	Heterozygous	Wildtype
chr3	72567558	144	snp	G	T	Heterozygous	Heterozygous
chr3	72870068	131	snp	G	C	Heterozygous	Heterozygous
chr3	72908303	225	snp	G	A	Wildtype	Heterozygous
chr3	73781673	225	snp	G	A	Heterozygous	Heterozygous
chr3	73921397	225	snp	T	C	Wildtype	Heterozygous
chr3	73922454	185	snp	A	T	Heterozygous	Heterozygous
chr3	74441689	213	snp	A	G	Heterozygous	Heterozygous
chr3	74913777	225	snp	C	G	Heterozygous	Wildtype
chr3	75080597	161	snp	T	G	Heterozygous	Heterozygous
chr3	75843018	202	snp	C	T	Heterozygous	Heterozygous
chr3	76418215	225	snp	G	A	Heterozygous	Heterozygous
chr3	76930391	212	snp	T	C	Heterozygous	Heterozygous
chr3	77092677	176	snp	C	A	Wildtype	Heterozygous
chr3	77553365	225	snp	T	A	Heterozygous	Heterozygous
chr3	77920968	225	snp	G	A	Heterozygous	Wildtype
chr3	77921031	225	snp	C	T	Heterozygous	Wildtype
chr3	77992523	225	snp	G	A	Heterozygous	Heterozygous
chr3	78376296	225	snp	C	T	Heterozygous	Heterozygous
chr3	79647230	125	snp	A	T	Heterozygous	Heterozygous
chr3	79647231	126	snp	C	A	Heterozygous	Heterozygous
chr3	79663972	225	snp	G	A	Heterozygous	Heterozygous
chr3	81439499	225	snp	A	G	Heterozygous	Heterozygous
chr3	82116241	225	snp	T	C	Heterozygous	Heterozygous
chr3	83942949	132	snp	A	G	Heterozygous	Heterozygous
chr3	84507029	207	del	GAAA	GAA	Heterozygous	Heterozygous
chr3	86250389	219	snp	T	G	Heterozygous	Wildtype
chr3	87876551	225	snp	G	A	Wildtype	Heterozygous
chr3	88507866	225	snp	C	T	Wildtype	Heterozygous
chr3	88771002	225	snp	T	C	Heterozygous	Heterozygous
chr3	89362587	225	snp	G	A	Heterozygous	Wildtype
chr3	90323778	101	snp	G	A	Heterozygous	Heterozygous
chr3	90405224	217	del	agttcg	ag	Wildtype	Heterozygous
chr3	90417981	225	snp	G	A	Wildtype	Heterozygous
chr3	91886972	225	snp	G	T	Heterozygous	Heterozygous
chr3	92591209	82	snp	G	C	Heterozygous	Heterozygous
chr3	92703772	225	snp	G	A	Heterozygous	Heterozygous
chr3	94759723	225	snp	A	G	Heterozygous	Wildtype
chr3	94868208	225	snp	G	A	Heterozygous	Heterozygous
chr3	95003508	217	ins	ATATTTTATTTT	ATATTTTATTTTATTTT	Heterozygous	Heterozygous
chr3	95424706	225	snp	C	T	Heterozygous	Heterozygous
chr3	96366836	209	snp	C	T	Heterozygous	Heterozygous
chr3	97114485	225	snp	T	C	Wildtype	Heterozygous
chr3	98043670	173	snp	A	C	Heterozygous	Heterozygous
chr3	98558509	225	snp	C	G	Heterozygous	Heterozygous
chr3	99011025	225	snp	A	C	Heterozygous	Heterozygous
chr3	100056263	225	snp	C	T	Heterozygous	Heterozygous
chr3	100860832	217	snp	T	C	Heterozygous	Heterozygous
chr3	102485441	225	snp	T	C	Heterozygous	Heterozygous
chr3	103016933	225	snp	A	G	Heterozygous	Heterozygous
chr3	103144452	225	snp	G	A	Heterozygous	Heterozygous
chr3	104403274	225	snp	C	T	Wildtype	Heterozygous
chr3	105277508	225	snp	C	T	Heterozygous	Heterozygous
chr3	105727830	204	snp	A	G	Heterozygous	Heterozygous
chr3	105846503	173	snp	G	T	Heterozygous	Heterozygous
chr3	106176325	225	snp	C	T	Wildtype	Heterozygous
chr3	106537299	186	snp	G	A	Heterozygous	Wildtype
chr3	107384292	194	snp	A	C	Heterozygous	Heterozygous
chr3	112673517	225	snp	C	T	Heterozygous	Heterozygous
chr3	112905347	225	snp	T	A	Heterozygous	Heterozygous
chr3	113780893	221	snp	C	A	Wildtype	Heterozygous
chr3	114113695	153	snp	G	C	Heterozygous	Heterozygous
chr3	114787691	225	snp	A	G	Heterozygous	Heterozygous
chr3	114838925	149	snp	C	T	Heterozygous	Heterozygous
chr3	115901172	168	snp	T	C	Heterozygous	Heterozygous
chr3	117511571	225	snp	A	G	Heterozygous	Wildtype
chr3	117641023	225	snp	T	C	Wildtype	Heterozygous
chr3	117966551	225	snp	A	C	Wildtype	Heterozygous
chr3	118032782	225	snp	T	A	Heterozygous	Wildtype
chr3	118064145	225	snp	T	A	Wildtype	Heterozygous
chr3	118458864	225	snp	C	A	Heterozygous	Heterozygous
chr3	118811235	203	snp	A	G	Wildtype	Heterozygous
chr3	120044009	225	snp	C	T	Heterozygous	Wildtype
chr3	120197145	225	snp	G	A	Heterozygous	Wildtype
chr3	120846872	225	snp	T	A	Heterozygous	Wildtype
chr3	121531309	225	snp	C	T	Heterozygous	Heterozygous
chr3	122494860	225	snp	G	A	Heterozygous	Heterozygous
chr3	125000268	225	snp	T	G	Heterozygous	Wildtype
chr3	125123802	107	snp	A	T	Wildtype	Heterozygous
chr3	125636110	225	snp	C	T	Heterozygous	Heterozygous
chr3	131810724	225	snp	G	A	Wildtype	Heterozygous
chr3	133098786	198	snp	T	C	Wildtype	Heterozygous
chr3	134979193	225	snp	C	T	Wildtype	Heterozygous
chr3	135084927	127	snp	A	T	Wildtype	Heterozygous
chr3	138240123	87	snp	C	T	Heterozygous	Heterozygous
chr3	138240131	63	snp	G	A	Heterozygous	Heterozygous
chr3	139274821	154	snp	C	A	Wildtype	Heterozygous
chr3	141028395	222	snp	T	C	Homozygous	Heterozygous
chr3	141623526	225	snp	C	T	Heterozygous	Wildtype
chr3	145725727	182	snp	T	G	Heterozygous	Heterozygous
chr3	146324056	158	snp	T	C	Heterozygous	Heterozygous
chr3	147858903	225	snp	G	A	Heterozygous	Heterozygous
chr3	148130297	225	snp	C	T	Heterozygous	Heterozygous
chr3	148840720	225	snp	C	T	Heterozygous	Heterozygous
chr3	149870015	222	snp	G	A	Homozygous	Heterozygous
chr3	149900412	216	snp	T	C	Wildtype	Heterozygous
chr3	150506489	222	snp	C	T	Homozygous	Heterozygous
chr3	154078930	60	snp	C	G	Wildtype	Heterozygous
chr3	154397003	166	snp	G	A	Wildtype	Heterozygous
chr3	154935188	225	snp	T	C	Wildtype	Heterozygous
chr3	155191960	144	snp	C	T	Heterozygous	Wildtype
chr3	156051798	225	snp	T	G	Wildtype	Heterozygous
chr3	156695022	222	snp	T	C	Homozygous	Heterozygous
chr4	3005934	225	snp	C	A	Heterozygous	Heterozygous
chr4	3191150	225	snp	A	G	Heterozygous	Heterozygous
chr4	3279751	167	snp	G	A	Heterozygous	Homozygous
chr4	3378803	225	snp	A	C	Heterozygous	Homozygous
chr4	5712323	225	snp	T	C	Heterozygous	Homozygous
chr4	6246417	225	snp	T	C	Heterozygous	Homozygous
chr4	7154860	222	snp	T	C	Wildtype	Homozygous
chr4	7583904	184	snp	T	C	Heterozygous	Wildtype
chr4	8245439	225	snp	A	G	Wildtype	Heterozygous
chr4	10064943	222	snp	C	G	Homozygous	Heterozygous
chr4	15192174	225	snp	A	G	Heterozygous	Heterozygous
chr4	18689649	197	snp	T	A	Wildtype	Heterozygous
chr4	19019306	144	snp	G	C	Heterozygous	Wildtype
chr4	23153078	225	snp	G	A	Wildtype	Heterozygous
chr4	26202979	225	snp	C	A	Heterozygous	Heterozygous
chr4	26212666	218	snp	C	A	Heterozygous	Wildtype
chr4	26794164	225	snp	G	A	Heterozygous	Heterozygous
chr4	28137658	190	snp	A	C	Heterozygous	Heterozygous
chr4	28807342	182	snp	T	C	Heterozygous	Heterozygous
chr4	29107254	225	snp	A	C	Heterozygous	Heterozygous
chr4	29374971	225	snp	A	G	Heterozygous	Heterozygous
chr4	29421243	225	snp	G	A	Heterozygous	Heterozygous
chr4	29472411	225	snp	A	G	Heterozygous	Heterozygous
chr4	29744818	172	snp	T	A	Heterozygous	Heterozygous
chr4	30322054	130	snp	T	A	Heterozygous	Heterozygous
chr4	30789328	225	snp	C	T	Heterozygous	Wildtype
chr4	32131300	65	snp	T	C	Heterozygous	Wildtype
chr4	32131315	192	snp	C	T	Heterozygous	Heterozygous
chr4	32131330	124	snp	C	T	Heterozygous	Heterozygous
chr4	35896203	164	snp	C	T	Heterozygous	Heterozygous
chr4	36053626	223	snp	G	T	Heterozygous	Heterozygous
chr4	36433277	199	snp	C	A	Heterozygous	Heterozygous
chr4	37244181	225	snp	G	A	Heterozygous	Heterozygous
chr4	37440864	70	snp	C	A	Heterozygous	Heterozygous
chr4	38150418	225	snp	A	G	Heterozygous	Heterozygous
chr4	40752042	225	snp	A	G	Heterozygous	Heterozygous
chr4	43222343	160	snp	C	T	Heterozygous	Heterozygous
chr4	44782097	225	snp	G	A	Heterozygous	Heterozygous
chr4	45178446	214	ins	C	CT	Homozygous	Heterozygous
chr4	45592991	225	snp	T	C	Heterozygous	Heterozygous
chr4	46591121	182	snp	A	G	Heterozygous	Heterozygous
chr4	46596522	105	snp	A	G	Heterozygous	Heterozygous
chr4	46622358	225	snp	T	C	Heterozygous	Heterozygous
chr4	48308612	225	snp	T	C	Heterozygous	Heterozygous
chr4	49088307	225	snp	C	T	Heterozygous	Heterozygous
chr4	49411836	219	snp	C	T	Heterozygous	Heterozygous
chr4	49947132	225	snp	T	C	Heterozygous	Heterozygous
chr4	51590907	224	snp	G	T	Heterozygous	Heterozygous
chr4	52487095	189	snp	C	T	Heterozygous	Heterozygous
chr4	53707312	225	snp	G	A	Heterozygous	Heterozygous
chr4	54268695	225	snp	C	T	Heterozygous	Heterozygous
chr4	54366496	225	snp	C	T	Heterozygous	Heterozygous
chr4	56874347	225	snp	G	A	Heterozygous	Heterozygous
chr4	58677130	225	snp	A	T	Heterozygous	Heterozygous
chr4	59372461	206	snp	C	T	Heterozygous	Heterozygous
chr4	63665028	113	snp	A	G	Heterozygous	Heterozygous
chr4	65592527	179	snp	G	T	Heterozygous	Heterozygous
chr4	66559242	57.5	del	ttcttctcttctcttctcttctcttctcttctcttctcttctcttctcttctc	ttcttctcttctcttctcttctcttctcttctcttctcttctcttctc	Heterozygous	Heterozygous
chr4	71375906	225	snp	G	T	Heterozygous	Heterozygous
chr4	86165441	187	snp	G	A	Heterozygous	Heterozygous
chr4	88014374	225	snp	C	G	Heterozygous	Heterozygous
chr4	92170802	191	snp	C	T	Wildtype	Heterozygous
chr4	93185620	225	snp	G	T	Heterozygous	Homozygous
chr4	95088177	61.5	ins	tccccc	tCccccc	Heterozygous	Homozygous
chr4	97687700	172	snp	C	T	Wildtype	Heterozygous
chr4	97774847	196	snp	G	A	Heterozygous	Wildtype
chr4	101467893	225	snp	C	T	Heterozygous	Wildtype
chr4	106724239	225	snp	T	G	Wildtype	Heterozygous
chr4	110264426	180	snp	T	C	Heterozygous	Heterozygous
chr4	110979152	136	snp	G	A	Wildtype	Heterozygous
chr4	111035214	118	snp	G	T	Heterozygous	Heterozygous
chr4	111802568	225	snp	A	G	Heterozygous	Heterozygous
chr4	112232003	174	snp	T	C	Heterozygous	Heterozygous
chr4	116209494	57	snp	A	G	Wildtype	Heterozygous
chr4	116371924	75	snp	G	A	Heterozygous	Heterozygous
chr4	116371953	71	snp	C	T	Heterozygous	Heterozygous
chr4	124191634	219	snp	C	T	Wildtype	Heterozygous
chr4	128708072	59	snp	T	C	Heterozygous	Heterozygous
chr4	129802780	222	snp	T	G	Homozygous	Heterozygous
chr4	130026484	214	del	GAATT	G	Wildtype	Homozygous
chr4	130623204	206	snp	C	A	Wildtype	Heterozygous
chr4	131360610	80	snp	A	G	Heterozygous	Heterozygous
chr4	131360611	74	snp	T	C	Heterozygous	Heterozygous
chr4	132493690	217	del	TCC	TC	Heterozygous	Wildtype
chr4	132566829	214	ins	CAG	CAGGAG	Homozygous	Heterozygous
chr4	133042949	222	snp	T	C	Homozygous	Heterozygous
chr4	133591645	57	snp	C	T	Homozygous	Heterozygous
chr4	135650424	222	snp	C	T	Homozygous	Heterozygous
chr4	136800945	225	snp	C	T	Wildtype	Heterozygous
chr4	137140832	170	snp	G	C	Wildtype	Heterozygous
chr4	138906762	225	snp	C	G	Heterozygous	Wildtype
chr4	139113960	222	snp	A	G	Homozygous	Wildtype
chr4	139166150	222	snp	C	T	Wildtype	Homozygous
chr4	140538089	222	snp	T	C	Homozygous	Heterozygous
chr4	141503008	85	snp	T	C	Heterozygous	Heterozygous
chr4	142787308	225	snp	C	T	Wildtype	Heterozygous
chr4	144082723	225	snp	A	T	Wildtype	Heterozygous
chr4	144227024	222	snp	A	G	Homozygous	Heterozygous
chr4	144724870	222	snp	T	C	Homozygous	Heterozygous
chr4	147551128	222	snp	C	T	Homozygous	Heterozygous
chr4	148006954	118	snp	C	G	Wildtype	Heterozygous
chr4	148035930	222	snp	T	C	Homozygous	Heterozygous
chr4	149694725	222	snp	C	T	Homozygous	Heterozygous
chr4	150053233	222	snp	C	A	Homozygous	Heterozygous
chr4	150215900	76	snp	T	C	Heterozygous	Heterozygous
chr4	150215901	78	snp	G	A	Heterozygous	Heterozygous
chr4	150215918	225	snp	T	C	Heterozygous	Heterozygous
chr4	150215919	225	snp	G	A	Heterozygous	Heterozygous
chr4	150935034	222	snp	G	C	Homozygous	Heterozygous
chr4	151075116	151	snp	A	C	Homozygous	Heterozygous
chr4	151550657	222	snp	A	G	Homozygous	Heterozygous
chr4	152365970	76	snp	A	G	Heterozygous	Heterozygous
chr4	152458128	159	snp	G	A	Heterozygous	Heterozygous
chr4	152624875	222	snp	C	T	Homozygous	Heterozygous
chr4	153902479	225	snp	C	T	Wildtype	Heterozygous
chr4	153996000	219	snp	T	C	Wildtype	Heterozygous
chr4	155360009	220	snp	G	A	Heterozygous	Heterozygous
chr5	5815827	53	snp	C	T	Heterozygous	Heterozygous
chr5	7432581	199	snp	T	C	Heterozygous	Heterozygous
chr5	14056711	225	snp	G	A	Wildtype	Heterozygous
chr5	19547858	163	snp	T	G	Wildtype	Heterozygous
chr5	20157837	217	del	CCTGTTC	CC	Heterozygous	Homozygous
chr5	20564526	225	snp	C	G	Heterozygous	Homozygous
chr5	21100297	225	snp	G	A	Heterozygous	Homozygous
chr5	21414871	55	snp	C	G	Heterozygous	Heterozygous
chr5	24299796	225	snp	C	T	Heterozygous	Homozygous
chr5	26857844	225	snp	G	A	Heterozygous	Heterozygous
chr5	29245063	225	snp	T	G	Heterozygous	Wildtype
chr5	31640136	199	snp	C	A	Heterozygous	Heterozygous
chr5	31864407	225	snp	C	T	Heterozygous	Heterozygous
chr5	31947622	225	snp	G	A	Wildtype	Heterozygous
chr5	34310083	225	snp	T	C	Heterozygous	Heterozygous
chr5	35884503	177	snp	C	T	Wildtype	Heterozygous
chr5	38646037	122	del	agggg	aggg	Heterozygous	Wildtype
chr5	39946523	225	snp	A	T	Heterozygous	Wildtype
chr5	41414956	204	snp	T	A	Heterozygous	Wildtype
chr5	41825862	77	snp	T	G	Heterozygous	Heterozygous
chr5	45665243	138	snp	G	A	Heterozygous	Wildtype
chr5	46473031	224	snp	C	T	Heterozygous	Heterozygous
chr5	49501796	221	snp	T	C	Heterozygous	Heterozygous
chr5	50590748	225	snp	G	A	Heterozygous	Heterozygous
chr5	50833991	203	snp	C	A	Heterozygous	Heterozygous
chr5	51003390	225	snp	C	T	Heterozygous	Heterozygous
chr5	51344869	217	snp	C	G	Wildtype	Heterozygous
chr5	51937141	225	snp	T	C	Wildtype	Heterozygous
chr5	51963835	155	snp	C	T	Homozygous	Heterozygous
chr5	52255389	225	snp	G	A	Heterozygous	Wildtype
chr5	57989800	225	snp	A	G	Wildtype	Heterozygous
chr5	58054643	226	snp	G	T	Heterozygous	Heterozygous
chr5	58054645	226	snp	T	G	Homozygous	Heterozygous
chr5	58879325	217	snp	T	G	Wildtype	Heterozygous
chr5	58995217	203	snp	C	T	Wildtype	Heterozygous
chr5	59167824	223	snp	C	T	Heterozygous	Wildtype
chr5	59241809	98	snp	G	T	Heterozygous	Heterozygous
chr5	60224880	225	snp	T	C	Wildtype	Heterozygous
chr5	60605634	225	snp	C	T	Wildtype	Heterozygous
chr5	62644035	225	snp	C	A	Heterozygous	Wildtype
chr5	62644036	225	snp	C	T	Heterozygous	Wildtype
chr5	64139510	225	snp	G	A	Wildtype	Heterozygous
chr5	64663415	52	snp	C	T	Wildtype	Heterozygous
chr5	69293448	157	snp	A	T	Heterozygous	Wildtype
chr5	70501699	225	snp	A	T	Heterozygous	Wildtype
chr5	75301184	225	snp	G	A	Wildtype	Heterozygous
chr5	75760747	125	snp	A	C	Wildtype	Heterozygous
chr5	76311087	225	snp	A	C	Wildtype	Heterozygous
chr5	76744334	223	snp	A	G	Wildtype	Heterozygous
chr5	76992832	201	snp	G	A	Heterozygous	Heterozygous
chr5	77581232	225	snp	T	C	Heterozygous	Heterozygous
chr5	77834978	182	snp	T	C	Heterozygous	Heterozygous
chr5	77848350	74	snp	T	C	Heterozygous	Heterozygous
chr5	77856235	105	ins	gggaggaggagg	gGGAggaggaggagg	Heterozygous	Heterozygous
chr5	78214580	71	snp	T	A	Heterozygous	Heterozygous
chr5	78214595	52	snp	G	C	Heterozygous	Heterozygous
chr5	78805911	156	snp	G	T	Heterozygous	Heterozygous
chr5	79851363	85	snp	C	T	Heterozygous	Heterozygous
chr5	79851378	191	snp	A	C	Heterozygous	Heterozygous
chr5	79857574	51	snp	G	A	Heterozygous	Heterozygous
chr5	79860470	52	snp	G	A	Wildtype	Heterozygous
chr5	80302617	225	snp	T	C	Wildtype	Heterozygous
chr5	81429091	207	snp	G	C	Wildtype	Heterozygous
chr5	81595872	225	snp	T	C	Heterozygous	Heterozygous
chr5	82935436	222	snp	A	T	Homozygous	Heterozygous
chr5	82980536	121	snp	C	T	Wildtype	Heterozygous
chr5	83152200	222	snp	T	C	Homozygous	Heterozygous
chr5	84844416	214	ins	TC	TCC	Homozygous	Heterozygous
chr5	85007388	222	snp	C	T	Homozygous	Heterozygous
chr5	86663641	222	snp	G	A	Homozygous	Heterozygous
chr5	88553903	193	snp	C	T	Wildtype	Heterozygous
chr5	88810331	222	snp	A	G	Homozygous	Heterozygous
chr5	90250644	222	snp	A	G	Homozygous	Heterozygous
chr5	92381315	192	snp	C	T	Heterozygous	Wildtype
chr5	92516964	222	snp	T	C	Homozygous	Wildtype
chr5	93541146	168	snp	A	C	Wildtype	Heterozygous
chr5	93903928	217	ins	caaaaa	cAAAAaaaaa	Wildtype	Heterozygous
chr5	94781953	225	snp	G	A	Heterozygous	Heterozygous
chr5	94792305	65	snp	T	C	Heterozygous	Heterozygous
chr5	94821558	225	snp	G	C	Heterozygous	Heterozygous
chr5	94907278	220	snp	A	G	Heterozygous	Heterozygous
chr5	94958529	225	snp	A	G	Heterozygous	Heterozygous
chr5	97065339	214	snp	C	T	Heterozygous	Wildtype
chr5	97183158	222	snp	C	T	Homozygous	Wildtype
chr5	97610093	155	snp	C	A	Wildtype	Heterozygous
chr5	100073826	79	snp	T	C	Heterozygous	Heterozygous
chr5	100114008	225	snp	G	A	Wildtype	Heterozygous
chr5	101520073	196	snp	T	C	Wildtype	Heterozygous
chr5	101759696	222	snp	A	G	Homozygous	Heterozygous
chr5	101893366	225	snp	C	T	Wildtype	Heterozygous
chr5	103163047	208	snp	C	T	Wildtype	Heterozygous
chr5	106038478	222	snp	T	G	Homozygous	Heterozygous
chr5	106149801	225	snp	G	C	Heterozygous	Wildtype
chr5	108285937	171	snp	C	A	Wildtype	Heterozygous
chr5	109201166	186	snp	A	G	Heterozygous	Wildtype
chr5	109700990	162	snp	A	T	Wildtype	Heterozygous
chr5	110074197	123	snp	T	C	Heterozygous	Heterozygous
chr5	110074199	116	snp	A	G	Heterozygous	Heterozygous
chr5	110194081	225	snp	C	T	Wildtype	Heterozygous
chr5	111012685	225	snp	G	A	Wildtype	Heterozygous
chr5	111500646	201	snp	A	G	Heterozygous	Wildtype
chr5	112386170	225	snp	C	T	Heterozygous	Wildtype
chr5	112516413	225	snp	C	T	Heterozygous	Homozygous
chr5	114454984	164	snp	G	T	Wildtype	Heterozygous
chr5	114546180	218	snp	C	T	Heterozygous	Heterozygous
chr5	114546362	52	snp	T	C	Heterozygous	Heterozygous
chr5	115254125	225	snp	T	C	Heterozygous	Wildtype
chr5	116394656	225	snp	G	A	Heterozygous	Wildtype
chr5	116501546	171	del	ACTTCTTCTtcttctt	Acttctt	Heterozygous	Wildtype
chr5	116875643	225	snp	G	T	Heterozygous	Wildtype
chr5	117161721	225	snp	C	A	Wildtype	Heterozygous
chr5	117386021	225	snp	G	C	Heterozygous	Heterozygous
chr5	117386022	225	snp	G	A	Heterozygous	Heterozygous
chr5	117386025	225	snp	T	A	Heterozygous	Heterozygous
chr5	117386036	57.5	del	TGGTCTCCATCATTCCCG	TG	Heterozygous	Heterozygous
chr5	119006360	191	snp	C	T	Wildtype	Heterozygous
chr5	119591299	179	snp	G	A	Heterozygous	Wildtype
chr5	119675413	188	snp	C	T	Wildtype	Heterozygous
chr5	120364290	225	snp	C	G	Wildtype	Heterozygous
chr5	120412809	225	snp	T	C	Heterozygous	Wildtype
chr5	121305236	225	snp	G	T	Heterozygous	Wildtype
chr5	121607051	163	snp	C	T	Heterozygous	Wildtype
chr5	122387691	225	snp	T	A	Heterozygous	Wildtype
chr5	122513313	225	snp	G	A	Wildtype	Heterozygous
chr5	123089405	202	snp	G	T	Wildtype	Heterozygous
chr5	123115518	157	snp	G	C	Wildtype	Heterozygous
chr5	123124499	223	snp	G	T	Heterozygous	Wildtype
chr5	123700967	183	snp	G	T	Wildtype	Heterozygous
chr5	125616222	178	snp	T	C	Heterozygous	Heterozygous
chr5	125841633	225	snp	C	T	Heterozygous	Wildtype
chr5	128217397	225	snp	G	A	Wildtype	Heterozygous
chr5	128438460	119	snp	G	A	Heterozygous	Wildtype
chr5	128585912	219	snp	C	T	Heterozygous	Wildtype
chr5	128745915	140	snp	G	A	Wildtype	Heterozygous
chr5	129799056	225	snp	T	C	Heterozygous	Heterozygous
chr5	130722121	203	snp	C	T	Heterozygous	Wildtype
chr5	130801444	225	snp	C	T	Heterozygous	Heterozygous
chr5	131663808	225	snp	G	A	Wildtype	Heterozygous
chr5	131964236	225	snp	A	G	Heterozygous	Wildtype
chr5	132010894	225	snp	T	C	Heterozygous	Heterozygous
chr5	132646715	225	snp	T	A	Heterozygous	Heterozygous
chr5	132994933	225	snp	G	A	Heterozygous	Wildtype
chr5	132995184	196	snp	G	C	Heterozygous	Wildtype
chr5	133770602	133	snp	C	T	Heterozygous	Heterozygous
chr5	133770630	196	snp	G	A	Heterozygous	Heterozygous
chr5	135283431	58	snp	A	G	Heterozygous	Heterozygous
chr5	135420388	124	snp	G	A	Wildtype	Heterozygous
chr5	136307033	225	snp	C	T	Wildtype	Heterozygous
chr5	136653898	222	snp	C	T	Homozygous	Heterozygous
chr5	137161860	123	snp	C	T	Wildtype	Heterozygous
chr5	137264562	225	snp	C	G	Wildtype	Heterozygous
chr5	139513243	169	snp	C	T	Wildtype	Heterozygous
chr5	141165521	160	snp	C	A	Wildtype	Heterozygous
chr5	142080480	222	snp	T	C	Homozygous	Heterozygous
chr5	143700018	222	snp	A	G	Homozygous	Heterozygous
chr5	144794394	222	snp	C	T	Homozygous	Heterozygous
chr5	150428595	222	snp	T	C	Homozygous	Heterozygous
chr6	3194571	222	snp	A	T	Wildtype	Homozygous
chr6	3510812	225	snp	T	C	Wildtype	Heterozygous
chr6	3781869	225	snp	T	C	Wildtype	Heterozygous
chr6	4636924	225	snp	G	A	Heterozygous	Wildtype
chr6	4641492	225	snp	A	T	Wildtype	Heterozygous
chr6	5132490	214	del	aagagagag	aagagag	Homozygous	Wildtype
chr6	5343206	222	snp	T	C	Wildtype	Homozygous
chr6	6046962	225	snp	G	C	Heterozygous	Homozygous
chr6	8611375	225	snp	A	T	Wildtype	Heterozygous
chr6	9430895	225	snp	G	A	Wildtype	Heterozygous
chr6	9873605	222	snp	A	T	Wildtype	Homozygous
chr6	11052555	222	snp	C	T	Wildtype	Homozygous
chr6	11111517	225	snp	C	G	Heterozygous	Homozygous
chr6	12934304	163	snp	G	A	Heterozygous	Homozygous
chr6	13226356	225	snp	C	G	Heterozygous	Homozygous
chr6	13226373	225	snp	A	G	Heterozygous	Homozygous
chr6	13792069	225	snp	C	T	Heterozygous	Wildtype
chr6	17659919	225	snp	A	G	Heterozygous	Homozygous
chr6	19319371	164	snp	C	T	Wildtype	Heterozygous
chr6	19666647	225	snp	A	C	Heterozygous	Wildtype
chr6	19674458	78.5	ins	gaaaaa	gAaaaaa	Wildtype	Heterozygous
chr6	20579370	184	snp	T	G	Heterozygous	Homozygous
chr6	22514401	225	snp	C	A	Heterozygous	Wildtype
chr6	22538650	225	snp	T	C	Heterozygous	Homozygous
chr6	23978803	199	snp	G	A	Wildtype	Heterozygous
chr6	24689613	225	snp	C	T	Heterozygous	Wildtype
chr6	24856338	193	snp	G	A	Heterozygous	Wildtype
chr6	25337407	225	snp	T	A	Heterozygous	Homozygous
chr6	25438402	225	snp	C	A	Wildtype	Heterozygous
chr6	25730813	226	snp	A	C	Heterozygous	Heterozygous
chr6	25730814	225	snp	C	A	Heterozygous	Heterozygous
chr6	27999255	225	snp	G	T	Heterozygous	Homozygous
chr6	30127611	225	snp	C	T	Heterozygous	Heterozygous
chr6	30441386	217	del	ttaatttatcataat	ttaat	Heterozygous	Wildtype
chr6	30872498	225	snp	T	G	Heterozygous	Homozygous
chr6	31877163	225	snp	T	G	Heterozygous	Wildtype
chr6	32036168	171	snp	G	A	Wildtype	Heterozygous
chr6	32870669	225	snp	C	A	Wildtype	Heterozygous
chr6	33150597	147	snp	G	A	Wildtype	Heterozygous
chr6	33807020	222	snp	C	A	Wildtype	Homozygous
chr6	33883844	131	snp	G	A	Wildtype	Heterozygous
chr6	34970334	222	snp	G	C	Wildtype	Homozygous
chr6	35316218	222	snp	A	C	Wildtype	Homozygous
chr6	35961375	225	snp	C	A	Wildtype	Heterozygous
chr6	37628851	222	snp	T	C	Homozygous	Wildtype
chr6	40029336	222	snp	C	A	Homozygous	Heterozygous
chr6	40523217	222	snp	G	A	Homozygous	Heterozygous
chr6	41501247	222	snp	T	C	Homozygous	Heterozygous
chr6	42027924	225	snp	G	T	Heterozygous	Wildtype
chr6	42221518	222	snp	G	A	Homozygous	Heterozygous
chr6	42516315	222	snp	G	T	Homozygous	Heterozygous
chr6	42976030	77	snp	G	A	Heterozygous	Wildtype
chr6	42976231	169	snp	G	A	Heterozygous	Heterozygous
chr6	44236334	214	snp	A	C	Wildtype	Heterozygous
chr6	45161597	222	snp	G	A	Homozygous	Heterozygous
chr6	47720369	146	snp	A	T	Heterozygous	Heterozygous
chr6	48211244	67	snp	T	C	Heterozygous	Heterozygous
chr6	48211275	128	snp	A	T	Heterozygous	Heterozygous
chr6	48211327	225	snp	T	C	Heterozygous	Heterozygous
chr6	48211328	225	snp	T	C	Heterozygous	Heterozygous
chr6	48211649	146	snp	C	T	Heterozygous	Heterozygous
chr6	48211682	158	snp	A	G	Heterozygous	Heterozygous
chr6	48221292	108	snp	T	C	Heterozygous	Heterozygous
chr6	48221365	150	snp	T	A	Heterozygous	Heterozygous
chr6	48448146	147	snp	G	A	Heterozygous	Heterozygous
chr6	48448147	158	snp	C	T	Heterozygous	Heterozygous
chr6	49958405	225	snp	G	A	Heterozygous	Heterozygous
chr6	50231405	225	snp	T	G	Heterozygous	Heterozygous
chr6	50377722	225	snp	G	A	Heterozygous	Heterozygous
chr6	50839955	225	snp	T	A	Heterozygous	Heterozygous
chr6	51044297	193	snp	A	T	Heterozygous	Heterozygous
chr6	51064782	152	snp	T	A	Heterozygous	Heterozygous
chr6	51822388	214	snp	T	A	Heterozygous	Heterozygous
chr6	54927877	225	snp	A	C	Heterozygous	Heterozygous
chr6	55259651	215	del	GCCAC	G	Wildtype	Homozygous
chr6	55275929	225	snp	A	G	Heterozygous	Heterozygous
chr6	56950820	211	snp	C	T	Heterozygous	Heterozygous
chr6	58158588	225	snp	A	G	Heterozygous	Heterozygous
chr6	58541418	139	snp	C	T	Heterozygous	Heterozygous
chr6	59025352	92	snp	G	A	Heterozygous	Heterozygous
chr6	59437718	225	snp	G	A	Heterozygous	Heterozygous
chr6	61136979	225	snp	C	T	Heterozygous	Heterozygous
chr6	61442726	225	snp	T	C	Heterozygous	Heterozygous
chr6	62063526	180	snp	C	T	Heterozygous	Heterozygous
chr6	62542184	225	snp	A	T	Heterozygous	Heterozygous
chr6	62560701	147	snp	T	C	Heterozygous	Heterozygous
chr6	64188666	225	snp	C	T	Heterozygous	Heterozygous
chr6	64594602	209	snp	G	A	Heterozygous	Heterozygous
chr6	64972646	199	snp	T	C	Heterozygous	Heterozygous
chr6	65738898	213	snp	C	T	Heterozygous	Heterozygous
chr6	66325615	202	snp	C	T	Heterozygous	Heterozygous
chr6	66685613	225	snp	A	G	Heterozygous	Heterozygous
chr6	67623775	91	snp	T	C	Heterozygous	Heterozygous
chr6	67625708	77	snp	T	A	Heterozygous	Heterozygous
chr6	68831140	202	snp	A	T	Heterozygous	Wildtype
chr6	69049189	69	snp	A	G	Wildtype	Heterozygous
chr6	79768535	225	snp	G	A	Heterozygous	Heterozygous
chr6	82393166	213	snp	C	T	Heterozygous	Heterozygous
chr6	82597456	83	snp	T	A	Heterozygous	Heterozygous
chr6	82597868	113	snp	G	A	Heterozygous	Heterozygous
chr6	82597884	122	snp	C	A	Heterozygous	Heterozygous
chr6	83383238	225	snp	G	A	Heterozygous	Heterozygous
chr6	87240007	205	snp	G	A	Heterozygous	Heterozygous
chr6	87843002	225	snp	G	A	Heterozygous	Heterozygous
chr6	90596547	225	snp	G	A	Heterozygous	Heterozygous
chr6	102714040	220	snp	C	A	Heterozygous	Heterozygous
chr6	108759449	199	snp	T	A	Heterozygous	Heterozygous
chr6	108853667	225	snp	A	G	Heterozygous	Heterozygous
chr6	109157222	205	snp	C	T	Heterozygous	Heterozygous
chr6	116510839	73	snp	A	C	Heterozygous	Heterozygous
chr6	117668720	55	snp	T	C	Heterozygous	Heterozygous
chr6	117670797	71	snp	G	T	Heterozygous	Heterozygous
chr6	117670798	71	snp	G	T	Heterozygous	Heterozygous
chr6	117700395	52	snp	G	A	Heterozygous	Heterozygous
chr6	117713340	69	snp	T	C	Heterozygous	Heterozygous
chr6	119064465	225	snp	A	T	Heterozygous	Heterozygous
chr6	121116399	217	ins	GC	GCC	Heterozygous	Heterozygous
chr6	121239303	203	snp	C	T	Heterozygous	Heterozygous
chr6	121476723	199	snp	C	T	Heterozygous	Heterozygous
chr6	121476782	222	snp	C	T	Heterozygous	Homozygous
chr6	121862360	225	snp	C	T	Heterozygous	Heterozygous
chr6	122692254	217	del	ATTGCTTGCT	ATTGCT	Heterozygous	Heterozygous
chr6	124594780	225	snp	C	A	Heterozygous	Heterozygous
chr6	125973815	196	snp	T	C	Heterozygous	Heterozygous
chr6	127158746	225	snp	C	T	Heterozygous	Heterozygous
chr6	128026519	188	snp	C	T	Heterozygous	Heterozygous
chr6	128701381	180	snp	A	G	Heterozygous	Heterozygous
chr6	129290918	225	snp	T	G	Heterozygous	Heterozygous
chr6	130348370	212	snp	G	A	Heterozygous	Heterozygous
chr6	131046825	217	del	aatgat	aat	Heterozygous	Heterozygous
chr6	134414055	225	snp	C	T	Heterozygous	Heterozygous
chr6	135102980	216	snp	G	C	Heterozygous	Heterozygous
chr6	136108400	225	snp	T	C	Heterozygous	Heterozygous
chr6	138227820	225	snp	A	G	Heterozygous	Wildtype
chr6	138573049	225	snp	A	G	Heterozygous	Heterozygous
chr6	139876941	217	del	ACC	AC	Wildtype	Heterozygous
chr6	140479785	225	snp	T	A	Heterozygous	Heterozygous
chr6	140582459	225	snp	G	T	Heterozygous	Heterozygous
chr6	145044113	225	snp	C	A	Heterozygous	Heterozygous
chr6	147720181	155	snp	A	G	Heterozygous	Homozygous
chr6	149030095	225	snp	C	G	Heterozygous	Wildtype
chr7	3434304	225	snp	G	A	Heterozygous	Heterozygous
chr7	3749655	137	snp	C	G	Heterozygous	Wildtype
chr7	3958531	218	snp	A	G	Heterozygous	Heterozygous
chr7	4462954	225	snp	C	T	Heterozygous	Wildtype
chr7	4619817	180	snp	G	A	Heterozygous	Heterozygous
chr7	4755371	225	snp	G	T	Wildtype	Heterozygous
chr7	5199717	184	snp	A	T	Heterozygous	Heterozygous
chr7	5912409	55	snp	A	T	Heterozygous	Heterozygous
chr7	6105595	225	snp	A	G	Wildtype	Heterozygous
chr7	6423056	166	snp	C	A	Heterozygous	Heterozygous
chr7	7230819	60	snp	A	G	Wildtype	Heterozygous
chr7	7230886	81	snp	C	G	Heterozygous	Heterozygous
chr7	7252401	78	snp	G	T	Heterozygous	Heterozygous
chr7	9766324	126	snp	C	G	Heterozygous	Heterozygous
chr7	10832362	197	snp	C	G	Heterozygous	Heterozygous
chr7	10931215	225	snp	C	T	Wildtype	Heterozygous
chr7	10941299	225	snp	G	A	Heterozygous	Heterozygous
chr7	11312542	225	snp	C	T	Heterozygous	Heterozygous
chr7	11697416	176	snp	A	G	Wildtype	Heterozygous
chr7	12038794	225	snp	C	T	Heterozygous	Heterozygous
chr7	12635407	222	snp	G	A	Homozygous	Heterozygous
chr7	12756922	158	snp	G	A	Heterozygous	Heterozygous
chr7	13419787	225	snp	C	T	Heterozygous	Wildtype
chr7	14300299	115	snp	C	T	Heterozygous	Wildtype
chr7	16012384	225	snp	A	G	Heterozygous	Heterozygous
chr7	16144729	57	snp	A	T	Heterozygous	Heterozygous
chr7	16152994	103	snp	T	A	Heterozygous	Heterozygous
chr7	16486837	217	del	CCTCTC	CCTC	Heterozygous	Wildtype
chr7	17267630	222	snp	T	A	Homozygous	Heterozygous
chr7	18538707	222	snp	G	A	Homozygous	Heterozygous
chr7	20136019	225	snp	A	T	Wildtype	Heterozygous
chr7	20527882	137	snp	G	A	Wildtype	Heterozygous
chr7	24889793	225	snp	T	C	Heterozygous	Heterozygous
chr7	25114191	222	snp	G	T	Homozygous	Heterozygous
chr7	25348426	192	snp	C	T	Wildtype	Heterozygous
chr7	25558100	222	snp	T	A	Homozygous	Heterozygous
chr7	25745697	76	snp	T	C	Wildtype	Heterozygous
chr7	25745699	72	snp	T	C	Wildtype	Heterozygous
chr7	26923092	185	snp	T	C	Heterozygous	Heterozygous
chr7	27996418	162	snp	C	G	Heterozygous	Heterozygous
chr7	28420369	212	snp	A	G	Heterozygous	Heterozygous
chr7	28450801	184	snp	G	A	Wildtype	Heterozygous
chr7	36420821	80	snp	T	C	Wildtype	Heterozygous
chr7	36420826	125	ins	AT	ATTTGTGT	Wildtype	Heterozygous
chr7	36421011	64	snp	A	G	Heterozygous	Heterozygous
chr7	48549898	97	snp	C	T	Heterozygous	Heterozygous
chr7	50473934	146	snp	T	C	Heterozygous	Heterozygous
chr7	51719170	195	snp	C	G	Heterozygous	Heterozygous
chr7	55045949	169	snp	A	T	Wildtype	Heterozygous
chr7	55045961	205	snp	T	G	Wildtype	Heterozygous
chr7	55379242	141	snp	G	A	Wildtype	Heterozygous
chr7	60376844	225	snp	C	T	Heterozygous	Wildtype
chr7	62816116	213	snp	G	C	Heterozygous	Heterozygous
chr7	64040360	73	snp	A	G	Heterozygous	Heterozygous
chr7	79142485	132	snp	T	C	Heterozygous	Heterozygous
chr7	79169204	225	snp	A	T	Heterozygous	Homozygous
chr7	79368773	211	snp	A	G	Heterozygous	Homozygous
chr7	82225093	225	snp	G	T	Heterozygous	Heterozygous
chr7	83730600	225	snp	C	T	Heterozygous	Wildtype
chr7	84073357	225	snp	G	A	Heterozygous	Wildtype
chr7	85015023	225	snp	G	A	Heterozygous	Wildtype
chr7	89919738	75	snp	C	T	Heterozygous	Heterozygous
chr7	89919831	51	snp	C	T	Heterozygous	Heterozygous
chr7	89919894	55	snp	T	C	Wildtype	Heterozygous
chr7	89920022	99	snp	A	C	Heterozygous	Heterozygous
chr7	89920037	116	snp	C	T	Heterozygous	Heterozygous
chr7	90646668	61	snp	T	C	Heterozygous	Heterozygous
chr7	91705216	225	snp	T	C	Wildtype	Heterozygous
chr7	92927024	225	snp	C	T	Heterozygous	Heterozygous
chr7	92936519	203	snp	C	A	Heterozygous	Wildtype
chr7	93570213	109	snp	A	C	Heterozygous	Wildtype
chr7	94648062	225	snp	G	A	Wildtype	Heterozygous
chr7	95415060	125	ins	GAAA	GAAAA	Heterozygous	Heterozygous
chr7	97078224	69	snp	A	G	Heterozygous	Wildtype
chr7	97520974	214	del	TAGTAAGTAAGT	TAGTAAGT	Heterozygous	Homozygous
chr7	99735082	213	snp	A	G	Heterozygous	Wildtype
chr7	99987927	222	snp	T	G	Wildtype	Homozygous
chr7	100020454	172	del	CAAAAA	CAAAA	Heterozygous	Homozygous
chr7	100277308	127	snp	G	A	Heterozygous	Wildtype
chr7	101746261	220	snp	A	G	Wildtype	Heterozygous
chr7	101768767	225	snp	A	G	Heterozygous	Wildtype
chr7	102158070	225	snp	A	G	Wildtype	Heterozygous
chr7	102510534	225	snp	A	G	Wildtype	Heterozygous
chr7	102617857	225	snp	T	A	Heterozygous	Wildtype
chr7	108374801	147	snp	A	T	Heterozygous	Homozygous
chr7	111116739	63	snp	C	T	Heterozygous	Wildtype
chr7	112700332	225	snp	A	G	Heterozygous	Homozygous
chr7	113384475	225	snp	T	C	Heterozygous	Heterozygous
chr7	113387849	223	snp	T	C	Heterozygous	Heterozygous
chr7	113396192	225	snp	G	C	Heterozygous	Heterozygous
chr7	113400465	69	snp	A	G	Heterozygous	Heterozygous
chr7	113406061	225	snp	T	C	Heterozygous	Heterozygous
chr7	113406885	225	snp	G	C	Heterozygous	Heterozygous
chr7	113413323	225	snp	T	C	Heterozygous	Heterozygous
chr7	113417151	225	snp	C	T	Heterozygous	Heterozygous
chr7	116215879	222	snp	G	A	Homozygous	Heterozygous
chr7	118088980	225	snp	A	C	Wildtype	Heterozygous
chr7	118602215	222	snp	G	A	Homozygous	Heterozygous
chr7	119403177	136	snp	G	A	Wildtype	Heterozygous
chr7	129109092	113	snp	G	C	Heterozygous	Heterozygous
chr7	131308608	119	del	agg	ag	Heterozygous	Wildtype
chr7	131677701	225	snp	A	T	Heterozygous	Heterozygous
chr7	137326105	205	snp	C	T	Heterozygous	Heterozygous
chr7	143393482	225	snp	G	C	Heterozygous	Wildtype
chr7	145220542	225	snp	C	T	Heterozygous	Heterozygous
chr7	146211835	225	snp	G	A	Heterozygous	Heterozygous
chr7	147816579	225	snp	T	C	Heterozygous	Heterozygous
chr7	148363816	68	snp	C	A	Heterozygous	Heterozygous
chr7	148363859	74	snp	A	G	Heterozygous	Heterozygous
chr7	148363867	72	snp	G	A	Heterozygous	Heterozygous
chr7	148364267	95	snp	A	T	Heterozygous	Heterozygous
chr7	148364359	53	snp	G	T	Heterozygous	Wildtype
chr7	149219009	85	snp	C	G	Heterozygous	Wildtype
chr7	151500369	191	snp	G	A	Heterozygous	Heterozygous
chr8	3096151	225	snp	T	A	Heterozygous	Heterozygous
chr8	3425809	165	snp	A	G	Wildtype	Heterozygous
chr8	4945023	125	snp	C	T	Heterozygous	Heterozygous
chr8	8211943	200	snp	T	C	Wildtype	Heterozygous
chr8	9014006	201	snp	A	T	Wildtype	Heterozygous
chr8	9057898	225	snp	C	T	Heterozygous	Heterozygous
chr8	12133945	79	snp	C	T	Heterozygous	Heterozygous
chr8	14307085	158	snp	T	A	Heterozygous	Heterozygous
chr8	15121088	111	ins	C	CT	Wildtype	Heterozygous
chr8	15142150	225	snp	G	A	Heterozygous	Heterozygous
chr8	17536715	93.5	del	GTTTTTTT	GTTTTTT	Homozygous	Heterozygous
chr8	17637036	225	snp	G	T	Heterozygous	Wildtype
chr8	17637043	225	snp	A	G	Heterozygous	Wildtype
chr8	17745461	225	snp	A	T	Wildtype	Heterozygous
chr8	19436224	109	snp	G	A	Heterozygous	Heterozygous
chr8	19436273	80	snp	G	C	Heterozygous	Heterozygous
chr8	19436285	109	snp	G	A	Heterozygous	Heterozygous
chr8	24364085	194	snp	A	T	Wildtype	Heterozygous
chr8	24623030	222	snp	T	G	Homozygous	Heterozygous
chr8	25307501	222	snp	G	A	Homozygous	Heterozygous
chr8	27220835	214	del	accatccatcca	accatcca	Homozygous	Heterozygous
chr8	28206271	222	snp	A	G	Homozygous	Heterozygous
chr8	36888765	135	snp	G	T	Heterozygous	Wildtype
chr8	38136313	225	snp	G	C	Heterozygous	Heterozygous
chr8	38805393	196	snp	A	T	Heterozygous	Heterozygous
chr8	39331536	105	snp	C	A	Wildtype	Heterozygous
chr8	40405918	134	snp	C	G	Wildtype	Heterozygous
chr8	40897092	176	snp	T	A	Heterozygous	Heterozygous
chr8	41045190	204	snp	T	C	Wildtype	Heterozygous
chr8	41389632	201	snp	T	G	Heterozygous	Heterozygous
chr8	41389634	201	snp	C	A	Heterozygous	Heterozygous
chr8	41798951	177	snp	T	A	Heterozygous	Heterozygous
chr8	42959725	189	snp	G	A	Heterozygous	Heterozygous
chr8	42975858	225	snp	G	C	Heterozygous	Heterozygous
chr8	43289062	223	snp	G	T	Heterozygous	Heterozygous
chr8	44960669	225	snp	A	G	Heterozygous	Heterozygous
chr8	45462913	225	snp	A	C	Heterozygous	Wildtype
chr8	45962602	225	snp	C	T	Heterozygous	Heterozygous
chr8	46077967	167	snp	G	A	Heterozygous	Wildtype
chr8	46854245	138	snp	C	T	Wildtype	Heterozygous
chr8	49590121	210	snp	A	C	Heterozygous	Heterozygous
chr8	51475027	224	snp	C	T	Heterozygous	Heterozygous
chr8	54955291	189	snp	C	T	Heterozygous	Heterozygous
chr8	55163233	225	snp	G	C	Heterozygous	Heterozygous
chr8	55431826	59	snp	C	A	Heterozygous	Wildtype
chr8	58790701	225	snp	T	C	Heterozygous	Heterozygous
chr8	58877615	225	snp	A	G	Wildtype	Heterozygous
chr8	58967705	217	ins	CTGTTTGTTTGTTTGTTTG	CTGTTTGTTTGTTTGTTTGTTTG	Heterozygous	Wildtype
chr8	59531566	225	snp	C	T	Heterozygous	Wildtype
chr8	59891138	225	snp	C	T	Heterozygous	Wildtype
chr8	59926455	223	snp	T	G	Heterozygous	Heterozygous
chr8	61391563	225	snp	G	A	Heterozygous	Wildtype
chr8	61923594	146	snp	C	T	Heterozygous	Wildtype
chr8	63293812	225	snp	C	T	Wildtype	Heterozygous
chr8	63812818	225	snp	C	T	Heterozygous	Heterozygous
chr8	67524708	225	snp	C	T	Wildtype	Heterozygous
chr8	69420487	225	snp	C	T	Heterozygous	Heterozygous
chr8	69896502	178	snp	T	C	Heterozygous	Heterozygous
chr8	70151526	225	snp	C	A	Heterozygous	Heterozygous
chr8	70819175	225	snp	A	G	Heterozygous	Heterozygous
chr8	72161623	214	del	ta	t	Wildtype	Homozygous
chr8	73666320	125	snp	G	A	Heterozygous	Heterozygous
chr8	73673204	225	snp	T	C	Heterozygous	Heterozygous
chr8	73750318	225	snp	C	A	Heterozygous	Heterozygous
chr8	74020779	225	snp	C	T	Heterozygous	Heterozygous
chr8	74343640	140	snp	C	T	Heterozygous	Heterozygous
chr8	74362203	190	del	gt	g	Heterozygous	Heterozygous
chr8	74397899	216	snp	T	A	Heterozygous	Heterozygous
chr8	74397905	223	snp	G	A	Heterozygous	Heterozygous
chr8	74925390	74	snp	A	G	Heterozygous	Heterozygous
chr8	77031877	213	snp	A	G	Heterozygous	Heterozygous
chr8	77302086	225	snp	A	G	Heterozygous	Heterozygous
chr8	77518513	52	snp	G	T	Heterozygous	Heterozygous
chr8	79318544	185	snp	C	T	Heterozygous	Heterozygous
chr8	81664240	51	snp	G	T	Wildtype	Heterozygous
chr8	82236786	153	del	gt	g	Wildtype	Homozygous
chr8	82928584	168	snp	C	T	Heterozygous	Heterozygous
chr8	83559282	214	snp	G	A	Heterozygous	Heterozygous
chr8	84135147	212	snp	G	A	Heterozygous	Heterozygous
chr8	84964637	225	snp	G	A	Heterozygous	Heterozygous
chr8	86070381	220	snp	G	A	Heterozygous	Heterozygous
chr8	86603826	225	snp	G	A	Heterozygous	Heterozygous
chr8	88468142	97	snp	C	T	Heterozygous	Heterozygous
chr8	91459193	61	snp	T	G	Heterozygous	Wildtype
chr8	91713524	57	snp	T	C	Heterozygous	Wildtype
chr8	91713893	64	snp	T	C	Heterozygous	Heterozygous
chr8	93057904	175	snp	T	A	Heterozygous	Heterozygous
chr8	95352565	217	ins	AGTTGTTGT	AGTTGTTGTTGT	Heterozygous	Heterozygous
chr8	97988752	225	snp	C	T	Heterozygous	Heterozygous
chr8	99249435	225	snp	C	A	Heterozygous	Heterozygous
chr8	100534995	225	snp	C	T	Heterozygous	Heterozygous
chr8	101374968	170	snp	G	A	Heterozygous	Heterozygous
chr8	101710264	214	del	AGG	AG	Wildtype	Homozygous
chr8	101968135	176	snp	T	C	Heterozygous	Heterozygous
chr8	102039722	185	snp	A	G	Heterozygous	Heterozygous
chr8	103464585	225	snp	T	C	Heterozygous	Heterozygous
chr8	103812564	217	ins	CTTT	CTTTT	Heterozygous	Heterozygous
chr8	103853591	225	snp	A	T	Heterozygous	Heterozygous
chr8	105206965	52	snp	C	T	Heterozygous	Heterozygous
chr8	105212548	53	snp	G	A	Heterozygous	Heterozygous
chr8	109294208	218	snp	C	T	Heterozygous	Heterozygous
chr8	110316389	208	snp	A	G	Heterozygous	Heterozygous
chr8	111233916	192	snp	C	T	Heterozygous	Heterozygous
chr8	111662242	225	snp	T	C	Heterozygous	Heterozygous
chr8	114749444	225	snp	C	A	Heterozygous	Homozygous
chr8	116386937	220	snp	C	T	Heterozygous	Homozygous
chr8	118884740	225	snp	C	A	Heterozygous	Wildtype
chr8	119637331	225	snp	T	C	Heterozygous	Homozygous
chr8	120161890	225	snp	C	T	Heterozygous	Homozygous
chr8	120263902	117	snp	C	T	Heterozygous	Homozygous
chr8	122325499	86	snp	T	A	Heterozygous	Heterozygous
chr8	122325522	137	snp	T	A	Heterozygous	Heterozygous
chr8	126690080	219	snp	G	A	Heterozygous	Heterozygous
chr8	129753542	169	snp	C	T	Heterozygous	Heterozygous
chr8	131288018	225	snp	T	C	Heterozygous	Heterozygous
chr8	131288025	225	snp	G	A	Heterozygous	Heterozygous
chr9	3206241	89	snp	T	C	Heterozygous	Heterozygous
chr9	4098570	189	snp	C	A	Heterozygous	Heterozygous
chr9	5169743	225	snp	G	A	Heterozygous	Heterozygous
chr9	6054580	208	snp	C	A	Heterozygous	Heterozygous
chr9	6491008	225	snp	A	T	Heterozygous	Heterozygous
chr9	6771630	191	snp	G	T	Heterozygous	Heterozygous
chr9	6846944	87	snp	G	C	Heterozygous	Heterozygous
chr9	6846947	73	snp	T	G	Heterozygous	Heterozygous
chr9	8307297	225	snp	T	C	Heterozygous	Heterozygous
chr9	9920830	225	snp	G	A	Heterozygous	Heterozygous
chr9	11682589	58	snp	C	A	Heterozygous	Wildtype
chr9	15110367	104	snp	G	A	Heterozygous	Heterozygous
chr9	15355917	215	snp	G	T	Heterozygous	Heterozygous
chr9	15941169	211	del	ATCAGCTTCAGCTTCAGCT	ATCAGCTTCAGCT	Heterozygous	Heterozygous
chr9	21120058	203	snp	A	G	Heterozygous	Wildtype
chr9	21254585	225	snp	T	C	Heterozygous	Heterozygous
chr9	21950302	225	snp	A	T	Wildtype	Heterozygous
chr9	22658504	225	snp	A	G	Heterozygous	Heterozygous
chr9	23434205	225	snp	G	A	Heterozygous	Heterozygous
chr9	23778567	195	snp	T	C	Heterozygous	Wildtype
chr9	25463847	225	snp	C	T	Heterozygous	Heterozygous
chr9	26156495	225	snp	C	T	Heterozygous	Heterozygous
chr9	26341283	134	snp	T	A	Wildtype	Heterozygous
chr9	26905931	152	snp	C	T	Heterozygous	Wildtype
chr9	27479433	96	snp	C	T	Heterozygous	Heterozygous
chr9	27479434	107	snp	T	C	Heterozygous	Heterozygous
chr9	28106370	225	snp	A	G	Heterozygous	Heterozygous
chr9	28708722	225	snp	G	T	Wildtype	Heterozygous
chr9	31605844	225	snp	A	G	Heterozygous	Heterozygous
chr9	31672731	225	snp	A	T	Heterozygous	Heterozygous
chr9	31753922	156	snp	T	C	Heterozygous	Wildtype
chr9	33821670	225	snp	G	A	Wildtype	Heterozygous
chr9	37993254	225	snp	A	G	Heterozygous	Wildtype
chr9	39791775	225	snp	G	A	Heterozygous	Heterozygous
chr9	39828945	175	snp	C	G	Heterozygous	Wildtype
chr9	40853188	163	snp	G	T	Wildtype	Heterozygous
chr9	42007973	69	snp	T	C	Heterozygous	Heterozygous
chr9	42008057	64	snp	G	A	Heterozygous	Heterozygous
chr9	42335886	225	snp	C	T	Wildtype	Heterozygous
chr9	43764029	225	snp	C	T	Wildtype	Heterozygous
chr9	44912866	206	ins	ga	gAa	Heterozygous	Wildtype
chr9	46662991	225	snp	C	T	Heterozygous	Wildtype
chr9	47542803	214	snp	C	T	Heterozygous	Wildtype
chr9	49415885	225	snp	G	A	Heterozygous	Heterozygous
chr9	50225781	225	snp	A	T	Heterozygous	Heterozygous
chr9	56283997	217	ins	tca	tCAca	Heterozygous	Heterozygous
chr9	56604910	225	snp	T	C	Heterozygous	Heterozygous
chr9	60111840	167	snp	A	G	Heterozygous	Heterozygous
chr9	61181254	225	snp	A	G	Heterozygous	Heterozygous
chr9	63743395	225	snp	C	T	Heterozygous	Heterozygous
chr9	65160166	59	snp	T	C	Heterozygous	Heterozygous
chr9	65160188	65	snp	T	C	Heterozygous	Heterozygous
chr9	65160201	96	snp	T	A	Heterozygous	Heterozygous
chr9	65320274	66	snp	C	A	Heterozygous	Heterozygous
chr9	65320276	72	snp	C	A	Heterozygous	Heterozygous
chr9	66844130	175	snp	C	T	Heterozygous	Heterozygous
chr9	67696718	155	snp	G	A	Heterozygous	Heterozygous
chr9	67710084	208	snp	A	G	Heterozygous	Heterozygous
chr9	68410700	225	snp	A	G	Heterozygous	Heterozygous
chr9	73035514	193	snp	C	T	Heterozygous	Heterozygous
chr9	73443868	225	snp	G	T	Heterozygous	Heterozygous
chr9	73492785	225	snp	G	C	Heterozygous	Heterozygous
chr9	75739480	225	snp	G	A	Heterozygous	Heterozygous
chr9	76832587	225	snp	C	A	Heterozygous	Heterozygous
chr9	81106683	129	snp	G	A	Heterozygous	Heterozygous
chr9	81281342	225	snp	A	G	Heterozygous	Heterozygous
chr9	81758420	225	snp	A	G	Heterozygous	Heterozygous
chr9	81947875	140	snp	A	G	Heterozygous	Heterozygous
chr9	82859712	191	snp	G	A	Heterozygous	Heterozygous
chr9	83967380	225	snp	A	C	Heterozygous	Heterozygous
chr9	85297508	126	snp	C	T	Heterozygous	Heterozygous
chr9	85629431	225	snp	G	A	Heterozygous	Heterozygous
chr9	86584434	214	del	atgtg	atg	Homozygous	Wildtype
chr9	87191234	225	snp	A	G	Heterozygous	Heterozygous
chr9	88304362	207	snp	G	A	Heterozygous	Heterozygous
chr9	89587978	225	snp	C	T	Wildtype	Heterozygous
chr9	90013233	222	snp	T	C	Homozygous	Heterozygous
chr9	90360564	222	snp	C	T	Homozygous	Heterozygous
chr9	91311825	219	snp	G	T	Heterozygous	Wildtype
chr9	91312412	161	snp	A	C	Wildtype	Heterozygous
chr9	92361515	222	snp	C	G	Homozygous	Heterozygous
chr9	93090228	156	snp	C	T	Heterozygous	Heterozygous
chr9	94699147	222	snp	A	G	Homozygous	Heterozygous
chr9	95714172	225	snp	C	A	Heterozygous	Heterozygous
chr9	98415832	217	ins	atGTGTG	aTGtGTGTG	Homozygous	Heterozygous
chr9	99985010	222	snp	T	G	Homozygous	Heterozygous
chr9	101968803	225	snp	T	C	Heterozygous	Wildtype
chr9	104879340	194	snp	A	C	Homozygous	Heterozygous
chr9	105516456	225	snp	G	T	Wildtype	Heterozygous
chr9	107003547	222	snp	A	C	Homozygous	Heterozygous
chr9	109048050	222	snp	T	C	Homozygous	Heterozygous
chr9	109739402	143	del	tc	t	Heterozygous	Wildtype
chr9	116833556	78	snp	T	G	Heterozygous	Wildtype
chr9	118712053	67	snp	A	C	Heterozygous	Heterozygous
chr9	119072168	99	snp	T	C	Heterozygous	Heterozygous
chr9	120196994	204	snp	G	T	Heterozygous	Heterozygous
chr9	120268201	128	snp	A	T	Heterozygous	Heterozygous
chr9	120268237	114	snp	A	T	Heterozygous	Heterozygous
chr9	120795359	55	snp	G	A	Heterozygous	Heterozygous
chr9	120795376	144	snp	A	G	Heterozygous	Heterozygous
chr9	120930600	51	snp	T	G	Heterozygous	Heterozygous
chr9	121516692	225	snp	G	A	Wildtype	Heterozygous
chr9	122234979	222	snp	G	A	Homozygous	Heterozygous
chr10	3134933	107	snp	G	A	Heterozygous	Heterozygous
chr10	4711631	225	snp	G	A	Heterozygous	Heterozygous
chr10	5024633	182	snp	T	C	Heterozygous	Heterozygous
chr10	5238131	62.5	del	CAAAAAA	CAAAAA	Heterozygous	Heterozygous
chr10	5614792	225	snp	A	G	Heterozygous	Heterozygous
chr10	7089099	225	snp	T	C	Heterozygous	Heterozygous
chr10	7124432	158	snp	T	G	Heterozygous	Heterozygous
chr10	7162418	225	snp	C	A	Heterozygous	Heterozygous
chr10	10300294	225	snp	G	A	Heterozygous	Heterozygous
chr10	10568238	217	ins	TATA	TAGATA	Heterozygous	Heterozygous
chr10	12735169	221	snp	T	C	Heterozygous	Heterozygous
chr10	13666895	222	snp	C	T	Homozygous	Heterozygous
chr10	14887273	222	snp	G	A	Homozygous	Heterozygous
chr10	17145213	140	snp	T	G	Wildtype	Heterozygous
chr10	17767797	222	snp	T	G	Homozygous	Heterozygous
chr10	17836452	222	snp	C	T	Homozygous	Heterozygous
chr10	17969432	222	snp	T	C	Homozygous	Heterozygous
chr10	19549115	225	snp	C	T	Wildtype	Heterozygous
chr10	21990050	80	snp	T	C	Heterozygous	Heterozygous
chr10	26156983	212	snp	C	A	Heterozygous	Wildtype
chr10	31984689	225	snp	C	G	Heterozygous	Homozygous
chr10	32731562	225	snp	C	T	Heterozygous	Wildtype
chr10	33291581	194	snp	A	G	Heterozygous	Homozygous
chr10	34085048	225	snp	T	A	Heterozygous	Wildtype
chr10	34384154	225	snp	G	C	Heterozygous	Heterozygous
chr10	36236511	187	snp	G	A	Heterozygous	Homozygous
chr10	36678872	194	snp	G	C	Heterozygous	Wildtype
chr10	36771081	225	snp	T	C	Heterozygous	Homozygous
chr10	38340422	225	snp	C	T	Heterozygous	Homozygous
chr10	38639259	225	snp	C	A	Wildtype	Heterozygous
chr10	42199109	225	snp	G	A	Heterozygous	Homozygous
chr10	42497536	181	snp	C	T	Heterozygous	Homozygous
chr10	44811975	210	snp	T	A	Heterozygous	Homozygous
chr10	45067545	86	snp	T	A	Heterozygous	Heterozygous
chr10	46494517	144	snp	G	A	Heterozygous	Homozygous
chr10	46804558	172	snp	G	T	Heterozygous	Wildtype
chr10	47244045	214	ins	tga	tGAAga	Wildtype	Homozygous
chr10	52228008	225	snp	T	C	Heterozygous	Homozygous
chr10	52980396	225	snp	C	T	Heterozygous	Homozygous
chr10	56670766	225	snp	C	A	Heterozygous	Wildtype
chr10	58111232	135	del	gaaaaaa	gaaaaa	Heterozygous	Homozygous
chr10	58735634	225	snp	A	G	Heterozygous	Homozygous
chr10	65974530	157	snp	A	G	Heterozygous	Heterozygous
chr10	65974566	106	snp	G	A	Heterozygous	Heterozygous
chr10	72829012	225	snp	T	A	Heterozygous	Heterozygous
chr10	75145247	96	snp	G	A	Heterozygous	Heterozygous
chr10	78334983	80.5	ins	C	CCG	Heterozygous	Wildtype
chr10	87128217	225	snp	G	A	Heterozygous	Wildtype
chr10	91990250	101	snp	C	A	Heterozygous	Wildtype
chr10	107322270	225	snp	G	A	Heterozygous	Wildtype
chr10	111267631	225	snp	G	A	Wildtype	Heterozygous
chr10	117023591	225	snp	A	G	Heterozygous	Heterozygous
chr10	117038353	83	snp	C	T	Heterozygous	Wildtype
chr10	127069596	129	snp	T	G	Heterozygous	Wildtype
chr11	3000816	55	snp	A	T	Heterozygous	Wildtype
chr11	3000819	57	snp	T	C	Heterozygous	Heterozygous
chr11	3083976	75	snp	C	A	Heterozygous	Heterozygous
chr11	3687863	70	snp	A	G	Heterozygous	Wildtype
chr11	3687996	61	snp	T	C	Heterozygous	Heterozygous
chr11	4422427	215	ins	ACC	ACCC	Heterozygous	Heterozygous
chr11	5100349	65	snp	T	C	Heterozygous	Heterozygous
chr11	6321466	225	snp	A	T	Heterozygous	Heterozygous
chr11	6666634	225	snp	T	A	Heterozygous	Heterozygous
chr11	11471839	225	snp	C	A	Heterozygous	Wildtype
chr11	12008532	225	snp	G	A	Heterozygous	Homozygous
chr11	13193779	217	del	ATCTTCTT	ATCTT	Heterozygous	Wildtype
chr11	14163738	169	snp	G	T	Heterozygous	Wildtype
chr11	15386696	138	snp	C	A	Heterozygous	Wildtype
chr11	16186473	131	snp	G	A	Heterozygous	Homozygous
chr11	16628345	218	snp	T	C	Heterozygous	Wildtype
chr11	18220855	130	snp	C	A	Heterozygous	Wildtype
chr11	19183397	225	snp	T	C	Heterozygous	Wildtype
chr11	20265435	54	snp	T	C	Heterozygous	Heterozygous
chr11	22287594	225	snp	C	G	Heterozygous	Homozygous
chr11	23105124	197	snp	T	A	Heterozygous	Homozygous
chr11	23434377	225	snp	G	A	Heterozygous	Homozygous
chr11	25340612	225	snp	G	A	Heterozygous	Wildtype
chr11	27214385	79	snp	T	A	Heterozygous	Heterozygous
chr11	29658760	63	snp	T	C	Heterozygous	Heterozygous
chr11	29658776	67	snp	A	G	Heterozygous	Heterozygous
chr11	37468486	225	snp	C	T	Wildtype	Heterozygous
chr11	38225549	222	snp	G	A	Homozygous	Heterozygous
chr11	38401071	225	snp	T	C	Wildtype	Heterozygous
chr11	38401119	225	snp	T	G	Wildtype	Heterozygous
chr11	38815736	217	ins	A	AT	Wildtype	Heterozygous
chr11	39702872	225	snp	C	A	Wildtype	Heterozygous
chr11	42089663	217	ins	CTT	CTTT	Wildtype	Heterozygous
chr11	42910661	225	snp	T	G	Heterozygous	Heterozygous
chr11	45432184	225	snp	G	A	Heterozygous	Heterozygous
chr11	45611384	225	snp	C	T	Heterozygous	Heterozygous
chr11	46367758	225	snp	G	A	Heterozygous	Heterozygous
chr11	46963425	194	snp	C	G	Heterozygous	Heterozygous
chr11	48065798	211	snp	T	C	Heterozygous	Heterozygous
chr11	48318630	172	snp	A	G	Wildtype	Heterozygous
chr11	48580649	207	snp	C	T	Heterozygous	Heterozygous
chr11	49110482	165	snp	T	C	Heterozygous	Heterozygous
chr11	50219523	225	snp	C	T	Heterozygous	Heterozygous
chr11	50409943	200	snp	G	A	Heterozygous	Heterozygous
chr11	51338094	189	snp	T	A	Heterozygous	Heterozygous
chr11	52834379	109	snp	A	G	Heterozygous	Homozygous
chr11	53101371	225	snp	C	T	Heterozygous	Wildtype
chr11	56467320	225	snp	A	G	Heterozygous	Homozygous
chr11	56881781	212	snp	A	G	Heterozygous	Homozygous
chr11	57166198	225	snp	G	A	Heterozygous	Homozygous
chr11	58370727	175	snp	G	A	Heterozygous	Homozygous
chr11	61144055	225	snp	T	A	Heterozygous	Wildtype
chr11	61602601	202	snp	A	T	Heterozygous	Wildtype
chr11	62061655	225	snp	A	G	Heterozygous	Homozygous
chr11	62228680	217	del	cg	c	Heterozygous	Homozygous
chr11	62617893	183	snp	A	G	Heterozygous	Wildtype
chr11	62837519	217	del	TG	T	Heterozygous	Wildtype
chr11	63141946	225	snp	C	T	Heterozygous	Homozygous
chr11	64255866	128	snp	C	T	Heterozygous	Wildtype
chr11	64997464	222	snp	C	T	Heterozygous	Homozygous
chr11	65225587	225	snp	T	C	Wildtype	Heterozygous
chr11	65237280	223	snp	A	G	Heterozygous	Homozygous
chr11	65368888	217	snp	A	G	Heterozygous	Wildtype
chr11	66378765	88	snp	G	A	Heterozygous	Heterozygous
chr11	66835476	181	snp	G	A	Wildtype	Heterozygous
chr11	66937683	214	snp	G	T	Heterozygous	Homozygous
chr11	67336553	159	snp	A	T	Heterozygous	Homozygous
chr11	68619939	205	snp	C	T	Heterozygous	Wildtype
chr11	68625956	225	snp	C	T	Heterozygous	Homozygous
chr11	68949006	168	snp	C	A	Homozygous	Heterozygous
chr11	69066856	178	snp	G	A	Heterozygous	Homozygous
chr11	70423397	96	snp	A	G	Heterozygous	Heterozygous
chr11	70852542	225	snp	G	T	Heterozygous	Heterozygous
chr11	71118900	102	snp	T	A	Heterozygous	Heterozygous
chr11	71292677	225	snp	G	A	Heterozygous	Wildtype
chr11	72102775	80	snp	A	C	Heterozygous	Heterozygous
chr11	72287575	225	snp	G	A	Heterozygous	Heterozygous
chr11	73023675	187	snp	T	C	Wildtype	Heterozygous
chr11	73395577	225	snp	C	A	Heterozygous	Wildtype
chr11	75222059	225	snp	A	G	Heterozygous	Homozygous
chr11	78066142	225	snp	G	A	Wildtype	Heterozygous
chr11	81476470	225	snp	A	C	Heterozygous	Homozygous
chr11	82523615	225	snp	C	T	Wildtype	Heterozygous
chr11	83143023	225	snp	T	C	Heterozygous	Homozygous
chr11	83479501	223	snp	A	G	Heterozygous	Homozygous
chr11	84278467	76	snp	G	A	Heterozygous	Heterozygous
chr11	84890054	198	snp	G	A	Heterozygous	Homozygous
chr11	85359114	208	ins	A	AT	Heterozygous	Homozygous
chr11	85406687	79	snp	G	A	Heterozygous	Heterozygous
chr11	85406709	99	snp	C	T	Heterozygous	Heterozygous
chr11	85406745	102	snp	C	T	Heterozygous	Wildtype
chr11	85679834	225	snp	A	C	Heterozygous	Homozygous
chr11	89115081	195	snp	A	C	Heterozygous	Wildtype
chr11	89612841	224	snp	G	T	Heterozygous	Wildtype
chr11	93817416	225	snp	C	T	Heterozygous	Wildtype
chr11	96629065	215	snp	G	A	Heterozygous	Wildtype
chr11	97664273	75	snp	G	A	Heterozygous	Homozygous
chr11	97698091	225	snp	A	G	Heterozygous	Homozygous
chr11	99903572	225	snp	G	A	Heterozygous	Wildtype
chr11	100947639	225	snp	G	A	Heterozygous	Wildtype
chr11	101102436	225	snp	G	T	Heterozygous	Wildtype
chr11	101982922	225	snp	G	A	Heterozygous	Wildtype
chr11	102761035	206	snp	C	T	Heterozygous	Homozygous
chr11	103207135	217	snp	T	C	Heterozygous	Homozygous
chr11	105365868	225	snp	G	T	Wildtype	Heterozygous
chr11	105642289	187	snp	C	T	Heterozygous	Homozygous
chr11	109020831	149	snp	C	T	Heterozygous	Heterozygous
chr11	110900583	222	snp	T	A	Homozygous	Heterozygous
chr11	112459777	216	snp	C	T	Heterozygous	Wildtype
chr11	113292599	109	snp	A	C	Heterozygous	Heterozygous
chr11	113292615	130	snp	T	A	Homozygous	Heterozygous
chr11	113365588	222	snp	C	G	Homozygous	Heterozygous
chr11	114859240	222	snp	A	C	Homozygous	Heterozygous
chr11	115056763	222	snp	C	G	Homozygous	Heterozygous
chr11	115828278	222	snp	G	A	Homozygous	Heterozygous
chr11	116928778	57	snp	A	T	Heterozygous	Heterozygous
chr11	118084507	222	snp	C	T	Homozygous	Heterozygous
chr11	118936935	225	snp	C	G	Wildtype	Heterozygous
chr11	119624809	126	snp	T	G	Heterozygous	Heterozygous
chr11	119624994	199	snp	C	T	Heterozygous	Heterozygous
chr11	119857380	151	snp	A	T	Heterozygous	Wildtype
chr11	120333205	225	snp	G	A	Wildtype	Heterozygous
chr11	120537712	225	snp	G	A	Heterozygous	Wildtype
chr11	121043204	225	snp	A	G	Heterozygous	Heterozygous
chr11	121771574	53	snp	G	A	Heterozygous	Heterozygous
chr12	3018583	225	snp	C	T	Heterozygous	Heterozygous
chr12	3018695	68	snp	C	A	Heterozygous	Heterozygous
chr12	4398321	57	snp	G	T	Heterozygous	Heterozygous
chr12	5967933	225	snp	A	G	Heterozygous	Heterozygous
chr12	6117219	63	snp	G	C	Heterozygous	Wildtype
chr12	6771518	219	snp	G	T	Heterozygous	Wildtype
chr12	7084051	225	snp	G	C	Heterozygous	Heterozygous
chr12	7878953	225	snp	C	T	Heterozygous	Heterozygous
chr12	10411051	161	snp	C	T	Heterozygous	Heterozygous
chr12	11784141	225	snp	A	G	Heterozygous	Heterozygous
chr12	11862679	216	snp	A	T	Heterozygous	Heterozygous
chr12	11862680	223	snp	C	A	Heterozygous	Heterozygous
chr12	11871325	176	snp	G	A	Heterozygous	Heterozygous
chr12	14109666	71	snp	A	G	Heterozygous	Heterozygous
chr12	14609502	201	snp	G	A	Heterozygous	Heterozygous
chr12	14609504	208	snp	G	A	Heterozygous	Heterozygous
chr12	16359967	202	snp	A	G	Heterozygous	Heterozygous
chr12	16664209	225	snp	T	A	Heterozygous	Heterozygous
chr12	17579636	225	snp	A	G	Heterozygous	Heterozygous
chr12	18035413	88	snp	A	G	Heterozygous	Heterozygous
chr12	18035476	225	snp	G	A	Heterozygous	Heterozygous
chr12	18504647	134	snp	C	A	Heterozygous	Heterozygous
chr12	18742239	73	snp	C	A	Heterozygous	Heterozygous
chr12	18742240	71	snp	T	A	Heterozygous	Heterozygous
chr12	19055472	115	snp	G	T	Heterozygous	Heterozygous
chr12	20068262	76	snp	C	T	Heterozygous	Heterozygous
chr12	20236113	225	snp	T	C	Heterozygous	Heterozygous
chr12	20239180	225	snp	G	C	Heterozygous	Heterozygous
chr12	21031434	225	snp	A	T	Heterozygous	Heterozygous
chr12	21576777	225	snp	C	G	Heterozygous	Heterozygous
chr12	26741406	189	snp	G	A	Heterozygous	Heterozygous
chr12	26741409	211	snp	A	G	Heterozygous	Heterozygous
chr12	27278971	220	snp	C	T	Heterozygous	Heterozygous
chr12	30531026	193	snp	C	T	Heterozygous	Heterozygous
chr12	30999452	225	snp	T	G	Heterozygous	Heterozygous
chr12	31201690	225	snp	C	G	Heterozygous	Heterozygous
chr12	31291704	225	snp	G	C	Heterozygous	Heterozygous
chr12	31551167	225	snp	T	G	Heterozygous	Heterozygous
chr12	32577573	225	snp	C	T	Heterozygous	Heterozygous
chr12	34106016	217	del	ttcttgtcttgtcttgtctt	ttcttgtcttgtctt	Heterozygous	Heterozygous
chr12	34574746	152	snp	T	C	Heterozygous	Heterozygous
chr12	35837384	225	snp	G	C	Wildtype	Heterozygous
chr12	36202690	80	snp	A	G	Heterozygous	Heterozygous
chr12	37197431	225	snp	C	T	Heterozygous	Heterozygous
chr12	37645873	225	snp	C	A	Heterozygous	Heterozygous
chr12	37853515	223	snp	G	A	Wildtype	Heterozygous
chr12	38125597	214	snp	T	A	Heterozygous	Heterozygous
chr12	40215579	225	snp	G	A	Heterozygous	Heterozygous
chr12	40687501	225	snp	C	T	Heterozygous	Heterozygous
chr12	41510994	216	snp	C	T	Heterozygous	Wildtype
chr12	42735019	225	snp	G	A	Heterozygous	Heterozygous
chr12	42964277	225	snp	T	C	Heterozygous	Heterozygous
chr12	43068132	185	snp	C	A	Heterozygous	Wildtype
chr12	44844943	217	ins	taa	tAaa	Heterozygous	Heterozygous
chr12	45823192	225	snp	T	G	Heterozygous	Heterozygous
chr12	46127086	225	snp	T	A	Heterozygous	Heterozygous
chr12	47635192	182	snp	A	T	Wildtype	Heterozygous
chr12	48333598	79.5	del	ctatatatatatatat	ctatatatatatat	Heterozygous	Heterozygous
chr12	48619251	225	snp	T	C	Heterozygous	Heterozygous
chr12	48671762	59.5	ins	CAA	CAAA	Wildtype	Heterozygous
chr12	49024161	213	snp	T	C	Heterozygous	Heterozygous
chr12	49031056	128	snp	T	C	Heterozygous	Wildtype
chr12	49179691	225	snp	G	T	Heterozygous	Heterozygous
chr12	52319476	225	snp	C	G	Heterozygous	Heterozygous
chr12	52737713	196	snp	G	A	Heterozygous	Heterozygous
chr12	54007821	217	del	TACACA	TACA	Heterozygous	Heterozygous
chr12	54007867	118	snp	T	C	Heterozygous	Heterozygous
chr12	54328114	179	snp	C	T	Heterozygous	Heterozygous
chr12	54328129	215	snp	T	C	Heterozygous	Heterozygous
chr12	56510824	225	snp	G	A	Heterozygous	Heterozygous
chr12	58877420	225	snp	C	T	Heterozygous	Heterozygous
chr12	63196633	132	snp	C	A	Heterozygous	Heterozygous
chr12	63455050	199	snp	G	T	Wildtype	Heterozygous
chr12	64317309	225	snp	G	A	Heterozygous	Heterozygous
chr12	66914202	225	snp	T	C	Heterozygous	Heterozygous
chr12	71978764	225	snp	A	G	Heterozygous	Heterozygous
chr12	71978889	222	snp	T	G	Heterozygous	Heterozygous
chr12	71978905	217	del	TCCC	TCC	Heterozygous	Heterozygous
chr12	84014718	127	snp	C	T	Heterozygous	Heterozygous
chr12	84753295	218	snp	G	A	Heterozygous	Heterozygous
chr12	85381533	60	snp	C	T	Heterozygous	Heterozygous
chr12	85381534	70	snp	T	C	Heterozygous	Heterozygous
chr12	85381548	61	snp	C	T	Heterozygous	Heterozygous
chr12	85405478	92	snp	T	C	Heterozygous	Heterozygous
chr12	85405526	119	snp	A	G	Heterozygous	Heterozygous
chr12	85405546	101	snp	T	C	Heterozygous	Heterozygous
chr12	85405561	103	snp	T	C	Heterozygous	Heterozygous
chr12	85405569	72	snp	A	G	Heterozygous	Heterozygous
chr12	85405896	104	snp	C	T	Heterozygous	Heterozygous
chr12	88192029	83	snp	G	C	Wildtype	Heterozygous
chr12	88883471	134	snp	C	G	Heterozygous	Heterozygous
chr12	89096838	225	snp	C	T	Heterozygous	Heterozygous
chr12	94931641	225	snp	C	T	Heterozygous	Heterozygous
chr12	95914212	209	snp	G	T	Wildtype	Heterozygous
chr12	96799346	209	snp	T	C	Heterozygous	Wildtype
chr12	98790453	197	snp	T	C	Heterozygous	Heterozygous
chr12	100229511	219	snp	C	T	Heterozygous	Heterozygous
chr12	100937701	225	snp	C	A	Heterozygous	Heterozygous
chr12	102337967	196	snp	C	T	Wildtype	Heterozygous
chr12	102771983	225	snp	G	A	Heterozygous	Heterozygous
chr12	104250756	113	del	gagctcccatagaaagctcccatagaaagctcccata	gagctcccatagaaagctcccata	Heterozygous	Heterozygous
chr12	105883044	94	snp	G	T	Heterozygous	Heterozygous
chr12	105883073	70	snp	T	A	Heterozygous	Wildtype
chr12	106674429	169	del	CAA	CA	Heterozygous	Heterozygous
chr12	108293662	205	snp	G	A	Heterozygous	Heterozygous
chr12	109378126	225	snp	C	T	Heterozygous	Heterozygous
chr12	109524978	196	snp	A	G	Heterozygous	Heterozygous
chr12	111190670	116	snp	C	T	Heterozygous	Wildtype
chr12	112559617	225	snp	T	C	Wildtype	Heterozygous
chr12	112799585	87	snp	G	C	Heterozygous	Heterozygous
chr12	114871780	222	snp	C	G	Homozygous	Heterozygous
chr12	114871783	222	snp	G	T	Homozygous	Heterozygous
chr12	114972356	225	snp	T	C	Heterozygous	Wildtype
chr12	116036365	214	snp	C	T	Heterozygous	Heterozygous
chr12	119100471	52	snp	C	G	Heterozygous	Heterozygous
chr12	119109341	225	snp	G	A	Heterozygous	Heterozygous
chr12	120466163	169	snp	G	A	Heterozygous	Heterozygous
chr13	3407950	54	snp	A	G	Heterozygous	Heterozygous
chr13	3407963	63	snp	A	C	Heterozygous	Heterozygous
chr13	4185916	76	snp	G	A	Heterozygous	Heterozygous
chr13	12329761	67	snp	A	T	Heterozygous	Heterozygous
chr13	13132560	222	snp	A	T	Heterozygous	Wildtype
chr13	13159599	57	snp	T	C	Heterozygous	Heterozygous
chr13	13413877	92	snp	C	T	Heterozygous	Heterozygous
chr13	13628073	57	snp	G	A	Heterozygous	Heterozygous
chr13	14091985	207	snp	T	G	Wildtype	Heterozygous
chr13	14474070	225	snp	T	C	Wildtype	Heterozygous
chr13	21772695	225	snp	C	A	Wildtype	Heterozygous
chr13	21772696	225	snp	A	T	Wildtype	Heterozygous
chr13	25131460	225	snp	G	A	Heterozygous	Wildtype
chr13	25384620	225	snp	C	T	Heterozygous	Wildtype
chr13	25414974	180	snp	C	T	Wildtype	Heterozygous
chr13	27859085	225	snp	C	G	Wildtype	Heterozygous
chr13	28049295	225	snp	A	C	Heterozygous	Heterozygous
chr13	28329432	225	snp	T	C	Wildtype	Heterozygous
chr13	31519202	222	snp	A	G	Homozygous	Heterozygous
chr13	34128605	222	snp	C	A	Homozygous	Heterozygous
chr13	34759671	195	snp	T	C	Heterozygous	Heterozygous
chr13	35928710	56	snp	A	C	Heterozygous	Heterozygous
chr13	37224887	197	snp	A	T	Heterozygous	Heterozygous
chr13	39991053	209	snp	T	A	Heterozygous	Heterozygous
chr13	42302750	201	snp	C	T	Heterozygous	Heterozygous
chr13	44450286	208	snp	G	A	Wildtype	Heterozygous
chr13	44943708	225	snp	A	G	Heterozygous	Heterozygous
chr13	45076280	217	ins	CA	CAA	Heterozygous	Wildtype
chr13	45136672	166	snp	A	T	Heterozygous	Heterozygous
chr13	46690191	225	snp	A	G	Heterozygous	Heterozygous
chr13	46757364	198	snp	G	A	Heterozygous	Heterozygous
chr13	47501141	225	snp	A	G	Wildtype	Heterozygous
chr13	49839183	57.5	ins	TAAAAAA	TAAAAAAA	Wildtype	Heterozygous
chr13	50053306	225	snp	A	G	Wildtype	Heterozygous
chr13	50881285	120	snp	A	G	Heterozygous	Heterozygous
chr13	52853420	225	snp	T	C	Wildtype	Heterozygous
chr13	53343594	156	snp	T	C	Wildtype	Heterozygous
chr13	54165629	190	snp	A	G	Wildtype	Heterozygous
chr13	54165632	183	snp	T	G	Wildtype	Heterozygous
chr13	54267866	225	snp	A	G	Wildtype	Heterozygous
chr13	54416039	118	snp	G	A	Heterozygous	Wildtype
chr13	54670167	225	snp	A	G	Wildtype	Heterozygous
chr13	55864879	158	del	CTCTTGTCTTCCGTTTAACGTGT	CT	Heterozygous	Heterozygous
chr13	56078770	142	snp	C	T	Heterozygous	Heterozygous
chr13	56311334	58	snp	C	T	Heterozygous	Heterozygous
chr13	57343883	225	snp	C	T	Heterozygous	Wildtype
chr13	58310039	225	snp	C	T	Wildtype	Heterozygous
chr13	58518265	129	snp	A	G	Heterozygous	Heterozygous
chr13	60660375	225	snp	G	A	Heterozygous	Heterozygous
chr13	61384555	174	snp	A	T	Heterozygous	Heterozygous
chr13	61384556	172	snp	G	C	Heterozygous	Heterozygous
chr13	61916130	167	snp	T	C	Heterozygous	Heterozygous
chr13	62333024	225	snp	G	A	Wildtype	Heterozygous
chr13	62680812	225	snp	T	A	Heterozygous	Heterozygous
chr13	63639089	166	ins	AACAAGAGCA	AACAAGAGCAGACACAAGAGCA	Heterozygous	Heterozygous
chr13	63988899	225	snp	T	C	Heterozygous	Heterozygous
chr13	64580036	217	del	CCGAAC	CC	Heterozygous	Heterozygous
chr13	65413973	149	snp	G	C	Heterozygous	Wildtype
chr13	66703306	225	snp	C	A	Heterozygous	Heterozygous
chr13	66878450	162	snp	G	C	Heterozygous	Heterozygous
chr13	67026045	202	snp	C	T	Heterozygous	Heterozygous
chr13	68469679	208	snp	T	C	Heterozygous	Heterozygous
chr13	68583026	225	snp	A	G	Heterozygous	Heterozygous
chr13	68693644	109	snp	T	C	Heterozygous	Heterozygous
chr13	68693707	107	snp	T	C	Heterozygous	Heterozygous
chr13	68699479	137	snp	C	T	Heterozygous	Heterozygous
chr13	69565976	102	snp	T	A	Heterozygous	Heterozygous
chr13	71177987	209	snp	G	T	Heterozygous	Heterozygous
chr13	72635532	201	del	AGAGGACCCCGTTAGCTCCTC	A	Heterozygous	Heterozygous
chr13	72639246	203	snp	C	A	Heterozygous	Heterozygous
chr13	74231176	114	snp	T	G	Heterozygous	Heterozygous
chr13	74599762	199	snp	T	C	Heterozygous	Heterozygous
chr13	76018969	119	ins	GTTTT	GTTTTGTTTTTT	Heterozygous	Heterozygous
chr13	79515409	150	snp	T	A	Wildtype	Heterozygous
chr13	80575490	225	snp	G	T	Heterozygous	Heterozygous
chr13	81110153	164	snp	T	C	Heterozygous	Heterozygous
chr13	81651434	225	snp	G	A	Heterozygous	Wildtype
chr13	83055081	224	snp	C	T	Heterozygous	Heterozygous
chr13	83781772	214	del	GAA	GA	Wildtype	Homozygous
chr13	86652770	225	snp	T	C	Heterozygous	Heterozygous
chr13	86663811	225	snp	T	C	Heterozygous	Heterozygous
chr13	87114250	225	snp	G	A	Heterozygous	Heterozygous
chr13	87377961	221	snp	C	A	Heterozygous	Heterozygous
chr13	94353006	225	snp	T	C	Heterozygous	Heterozygous
chr13	94503221	197	snp	G	C	Heterozygous	Wildtype
chr13	95177718	225	snp	A	T	Heterozygous	Heterozygous
chr13	96133349	225	snp	C	G	Heterozygous	Wildtype
chr13	101548948	151	snp	C	T	Heterozygous	Heterozygous
chr13	102160353	225	snp	C	A	Heterozygous	Heterozygous
chr13	106882499	123	snp	G	A	Heterozygous	Heterozygous
chr13	112940870	100	snp	C	T	Heterozygous	Heterozygous
chr13	112941146	187	snp	G	A	Heterozygous	Heterozygous
chr13	113478112	144	snp	C	T	Heterozygous	Heterozygous
chr13	118843814	163	snp	C	G	Heterozygous	Heterozygous
chr13	118843864	94	snp	C	T	Heterozygous	Heterozygous
chr13	118844129	61	snp	C	T	Wildtype	Heterozygous
chr13	120277606	111	snp	C	T	Heterozygous	Heterozygous
chr14	4858658	190	snp	G	A	Heterozygous	Heterozygous
chr14	7112211	117	snp	T	A	Heterozygous	Heterozygous
chr14	7118975	92	snp	G	C	Heterozygous	Heterozygous
chr14	7120207	174	snp	C	G	Heterozygous	Heterozygous
chr14	7134799	225	snp	G	T	Heterozygous	Heterozygous
chr14	8552190	204	snp	G	A	Heterozygous	Heterozygous
chr14	9047555	192	snp	T	C	Heterozygous	Heterozygous
chr14	9742364	74	snp	C	T	Heterozygous	Heterozygous
chr14	9742371	113	snp	C	T	Heterozygous	Heterozygous
chr14	9742373	153	snp	G	A	Heterozygous	Heterozygous
chr14	9742383	172	snp	A	C	Heterozygous	Heterozygous
chr14	9742390	114	snp	G	A	Heterozygous	Heterozygous
chr14	9742393	111	snp	A	G	Heterozygous	Heterozygous
chr14	9742400	96	snp	T	A	Heterozygous	Heterozygous
chr14	9742404	72	snp	T	C	Heterozygous	Heterozygous
chr14	9742409	57	snp	A	G	Heterozygous	Heterozygous
chr14	10229138	157	snp	G	A	Wildtype	Heterozygous
chr14	10875597	225	snp	T	A	Wildtype	Heterozygous
chr14	11108329	224	snp	C	T	Heterozygous	Wildtype
chr14	11386048	225	snp	T	A	Wildtype	Heterozygous
chr14	11588157	225	snp	T	G	Wildtype	Heterozygous
chr14	12248807	222	snp	A	G	Homozygous	Heterozygous
chr14	12765127	222	snp	T	A	Homozygous	Heterozygous
chr14	13242039	222	snp	C	T	Homozygous	Wildtype
chr14	14911608	222	snp	T	G	Homozygous	Heterozygous
chr14	15177712	161	snp	G	T	Homozygous	Heterozygous
chr14	16719420	107	snp	T	C	Heterozygous	Heterozygous
chr14	18652133	97	snp	A	G	Heterozygous	Heterozygous
chr14	18652143	133	snp	A	G	Heterozygous	Heterozygous
chr14	19677174	222	snp	A	T	Homozygous	Heterozygous
chr14	19988413	209	snp	C	A	Heterozygous	Heterozygous
chr14	20135618	165	snp	T	C	Heterozygous	Heterozygous
chr14	22050506	214	ins	gacc	gACCacc	Homozygous	Wildtype
chr14	22829539	54	snp	A	G	Heterozygous	Heterozygous
chr14	24711302	214	ins	gagagac	gAGAGACagagac	Homozygous	Wildtype
chr14	24711309	214	ins	g	gAGACA	Heterozygous	Homozygous
chr14	25642759	225	snp	C	T	Heterozygous	Heterozygous
chr14	27550448	225	snp	G	A	Heterozygous	Heterozygous
chr14	27563204	53	snp	A	G	Wildtype	Heterozygous
chr14	38214522	225	snp	A	G	Heterozygous	Heterozygous
chr14	38852872	225	snp	T	C	Heterozygous	Wildtype
chr14	41314513	200	snp	A	C	Heterozygous	Wildtype
chr14	41786961	225	snp	C	T	Heterozygous	Wildtype
chr14	44834048	225	snp	G	A	Heterozygous	Wildtype
chr14	48628791	225	snp	G	C	Heterozygous	Heterozygous
chr14	51909814	152	snp	A	G	Heterozygous	Heterozygous
chr14	52034834	55	snp	A	G	Wildtype	Heterozygous
chr14	60050907	193	snp	G	A	Heterozygous	Wildtype
chr14	60062498	225	snp	C	T	Heterozygous	Heterozygous
chr14	65198609	225	snp	T	C	Heterozygous	Heterozygous
chr14	65649904	225	snp	G	A	Heterozygous	Wildtype
chr14	69219791	225	snp	C	T	Heterozygous	Homozygous
chr14	69540517	225	snp	T	A	Heterozygous	Homozygous
chr14	70394133	222	snp	T	A	Heterozygous	Homozygous
chr14	71534460	192	snp	G	T	Heterozygous	Homozygous
chr14	72681880	225	snp	C	G	Heterozygous	Wildtype
chr14	73374895	225	snp	C	T	Heterozygous	Homozygous
chr14	75531395	179	snp	T	C	Heterozygous	Homozygous
chr14	77588908	133	snp	C	G	Heterozygous	Wildtype
chr14	79348679	205	snp	C	G	Heterozygous	Homozygous
chr14	80342230	131	snp	A	T	Heterozygous	Homozygous
chr14	80524066	195	snp	C	T	Heterozygous	Wildtype
chr14	80665446	225	snp	T	C	Heterozygous	Homozygous
chr14	81303386	192	del	TCC	TC	Heterozygous	Heterozygous
chr14	81628468	225	snp	C	T	Heterozygous	Homozygous
chr14	82430644	136	snp	C	T	Wildtype	Heterozygous
chr14	83719925	225	snp	C	G	Heterozygous	Wildtype
chr14	84500084	168	snp	C	T	Heterozygous	Homozygous
chr14	85475588	123	snp	C	T	Heterozygous	Wildtype
chr14	86844136	137	del	ACC	AC	Heterozygous	Heterozygous
chr14	87194576	225	snp	T	C	Heterozygous	Homozygous
chr14	89667208	225	snp	A	C	Heterozygous	Homozygous
chr14	89816813	174	del	TAAGAA	T	Wildtype	Heterozygous
chr14	89905758	219	snp	A	G	Heterozygous	Homozygous
chr14	90495474	200	snp	G	A	Heterozygous	Homozygous
chr14	91005669	225	snp	T	C	Heterozygous	Homozygous
chr14	91563767	225	snp	C	T	Heterozygous	Wildtype
chr14	92263058	103	snp	G	A	Heterozygous	Wildtype
chr14	93940643	214	del	GCTTACAACTTA	GCTTA	Heterozygous	Homozygous
chr14	95850125	143	snp	C	T	Heterozygous	Wildtype
chr14	95989998	225	snp	T	C	Heterozygous	Homozygous
chr14	96418247	201	snp	T	G	Heterozygous	Homozygous
chr14	97093039	225	snp	A	T	Heterozygous	Heterozygous
chr14	97827950	120	del	atttttt	attttt	Heterozygous	Homozygous
chr14	99305110	225	snp	T	C	Heterozygous	Homozygous
chr14	99538893	160	snp	C	T	Heterozygous	Heterozygous
chr14	99673253	225	snp	G	A	Heterozygous	Wildtype
chr14	99713953	225	snp	A	G	Heterozygous	Wildtype
chr14	102170805	225	snp	C	T	Heterozygous	Homozygous
chr14	104208312	145	snp	C	T	Wildtype	Heterozygous
chr14	107580212	202	snp	G	A	Heterozygous	Homozygous
chr14	108401847	225	snp	A	T	Heterozygous	Wildtype
chr14	110016385	225	snp	G	A	Heterozygous	Heterozygous
chr14	110162414	225	snp	C	A	Heterozygous	Homozygous
chr14	111855282	225	snp	G	T	Heterozygous	Wildtype
chr14	112288020	225	snp	C	G	Heterozygous	Homozygous
chr14	112474928	225	snp	C	A	Heterozygous	Heterozygous
chr14	112913923	225	snp	G	A	Heterozygous	Homozygous
chr14	115194344	225	snp	A	C	Heterozygous	Homozygous
chr14	115804898	56	snp	A	G	Heterozygous	Wildtype
chr14	115804932	82	snp	A	C	Heterozygous	Heterozygous
chr14	115820165	225	snp	C	A	Heterozygous	Homozygous
chr14	116058453	217	snp	G	A	Heterozygous	Homozygous
chr14	116932551	225	snp	A	G	Heterozygous	Heterozygous
chr14	117297181	217	ins	CAT	CATAT	Heterozygous	Homozygous
chr14	118088852	225	snp	C	T	Heterozygous	Heterozygous
chr14	118302321	158	snp	G	C	Heterozygous	Homozygous
chr14	118477694	97.5	del	gcc	gc	Wildtype	Heterozygous
chr14	119520344	225	snp	C	T	Wildtype	Heterozygous
chr14	119529315	223	snp	G	A	Heterozygous	Homozygous
chr14	121235981	156	ins	C	CCCAT	Heterozygous	Heterozygous
chr14	121726683	213	snp	T	C	Heterozygous	Homozygous
chr14	121900415	225	snp	T	C	Heterozygous	Homozygous
chr14	125071197	225	snp	G	A	Heterozygous	Heterozygous
chr15	3453612	200	snp	G	A	Heterozygous	Heterozygous
chr15	4731890	225	snp	T	C	Wildtype	Heterozygous
chr15	6358907	215	snp	G	A	Heterozygous	Wildtype
chr15	7117979	222	snp	A	G	Homozygous	Heterozygous
chr15	8214366	210	snp	C	G	Wildtype	Heterozygous
chr15	8867999	225	snp	G	A	Heterozygous	Wildtype
chr15	9874333	225	snp	A	G	Wildtype	Heterozygous
chr15	11377554	222	snp	C	T	Homozygous	Wildtype
chr15	13028172	225	snp	G	A	Wildtype	Heterozygous
chr15	13441298	123	snp	A	C	Heterozygous	Wildtype
chr15	13571342	225	snp	G	A	Heterozygous	Wildtype
chr15	14906833	222	snp	C	G	Homozygous	Wildtype
chr15	14925485	225	snp	C	A	Wildtype	Heterozygous
chr15	15850812	201	del	caaaa	caaa	Wildtype	Homozygous
chr15	17290317	222	snp	T	G	Homozygous	Wildtype
chr15	19129278	122	snp	C	A	Wildtype	Heterozygous
chr15	19370248	223	snp	C	T	Wildtype	Heterozygous
chr15	20093131	160	snp	A	C	Homozygous	Wildtype
chr15	20207030	225	snp	C	A	Wildtype	Heterozygous
chr15	21610760	132	snp	A	G	Heterozygous	Wildtype
chr15	21782377	178	snp	T	A	Wildtype	Heterozygous
chr15	22343882	225	snp	G	T	Wildtype	Heterozygous
chr15	24606021	225	snp	G	A	Wildtype	Heterozygous
chr15	25568871	214	del	AG	A	Wildtype	Homozygous
chr15	28287048	222	snp	A	T	Wildtype	Homozygous
chr15	28506755	214	del	GATAGTCGTATAG	GATAG	Wildtype	Homozygous
chr15	29546528	222	snp	A	C	Homozygous	Wildtype
chr15	29794559	222	snp	G	A	Homozygous	Wildtype
chr15	30132537	225	snp	C	T	Heterozygous	Wildtype
chr15	31787860	225	snp	A	G	Heterozygous	Wildtype
chr15	32843251	225	snp	C	T	Wildtype	Heterozygous
chr15	33017990	225	snp	A	T	Heterozygous	Wildtype
chr15	33432503	215	snp	C	G	Homozygous	Wildtype
chr15	34465105	225	snp	C	T	Heterozygous	Wildtype
chr15	34853169	222	snp	G	C	Homozygous	Wildtype
chr15	36787278	222	snp	G	A	Homozygous	Wildtype
chr15	37392167	222	snp	A	T	Homozygous	Wildtype
chr15	37931037	214	del	CTTT	CTT	Homozygous	Wildtype
chr15	39794370	206	snp	G	A	Heterozygous	Wildtype
chr15	41236161	187	snp	C	T	Wildtype	Heterozygous
chr15	42300832	225	snp	G	A	Heterozygous	Wildtype
chr15	42723235	225	snp	C	A	Wildtype	Heterozygous
chr15	42724443	212	snp	A	G	Wildtype	Heterozygous
chr15	42729864	225	snp	C	A	Wildtype	Heterozygous
chr15	42730312	166	snp	C	A	Wildtype	Heterozygous
chr15	42813417	225	snp	C	T	Wildtype	Heterozygous
chr15	43006376	196	snp	T	A	Wildtype	Heterozygous
chr15	43300209	58	snp	T	C	Wildtype	Heterozygous
chr15	43300212	57	snp	T	C	Wildtype	Heterozygous
chr15	46905865	225	snp	C	A	Wildtype	Heterozygous
chr15	46926669	211	snp	T	A	Heterozygous	Wildtype
chr15	46927254	139	snp	C	A	Heterozygous	Wildtype
chr15	46982984	222	snp	G	T	Homozygous	Heterozygous
chr15	47322265	225	snp	C	A	Wildtype	Heterozygous
chr15	47375768	222	snp	A	C	Homozygous	Heterozygous
chr15	47945380	173	snp	G	T	Heterozygous	Wildtype
chr15	48575991	225	snp	G	C	Wildtype	Heterozygous
chr15	49097814	222	snp	A	G	Homozygous	Heterozygous
chr15	49794207	222	snp	T	C	Homozygous	Heterozygous
chr15	49888795	225	snp	G	A	Wildtype	Heterozygous
chr15	51552858	187	snp	T	A	Heterozygous	Wildtype
chr15	51552859	207	snp	A	G	Heterozygous	Wildtype
chr15	51912997	225	snp	G	A	Heterozygous	Wildtype
chr15	51992877	222	snp	C	T	Homozygous	Heterozygous
chr15	52357576	225	snp	C	T	Wildtype	Heterozygous
chr15	53290618	158	snp	C	T	Heterozygous	Wildtype
chr15	53388835	195	snp	G	T	Wildtype	Heterozygous
chr15	54588783	225	snp	T	C	Heterozygous	Wildtype
chr15	54954976	217	snp	G	T	Heterozygous	Wildtype
chr15	57282876	225	snp	G	A	Heterozygous	Wildtype
chr15	57946440	141	snp	C	T	Heterozygous	Heterozygous
chr15	58504821	82.5	ins	ATTTTT	ATTTTTT	Heterozygous	Wildtype
chr15	59776612	225	snp	C	A	Heterozygous	Heterozygous
chr15	62198956	52	snp	A	C	Heterozygous	Heterozygous
chr15	63751558	182	snp	A	G	Heterozygous	Heterozygous
chr15	63751576	172	snp	G	C	Heterozygous	Heterozygous
chr15	63888940	225	snp	C	T	Heterozygous	Heterozygous
chr15	65247829	225	snp	C	T	Heterozygous	Heterozygous
chr15	66216198	225	snp	C	T	Wildtype	Heterozygous
chr15	70800885	136	snp	C	T	Heterozygous	Heterozygous
chr15	72117901	225	snp	C	T	Heterozygous	Wildtype
chr15	72926631	208	snp	C	T	Heterozygous	Heterozygous
chr15	73875252	223	snp	C	A	Wildtype	Heterozygous
chr15	74839944	82	snp	C	A	Heterozygous	Heterozygous
chr15	74840008	99	snp	T	C	Heterozygous	Heterozygous
chr15	74977281	75	snp	G	A	Heterozygous	Heterozygous
chr15	75413577	159	snp	C	T	Homozygous	Heterozygous
chr15	77069053	225	snp	T	C	Heterozygous	Heterozygous
chr15	78606765	77	snp	A	G	Heterozygous	Heterozygous
chr15	78696591	225	snp	A	C	Wildtype	Heterozygous
chr15	78763278	209	snp	G	A	Wildtype	Heterozygous
chr15	80657198	221	snp	G	A	Wildtype	Heterozygous
chr15	81421410	54	snp	G	T	Heterozygous	Wildtype
chr15	81421414	67	snp	A	G	Heterozygous	Wildtype
chr15	81421421	88	snp	T	G	Heterozygous	Heterozygous
chr15	81421526	225	snp	A	G	Heterozygous	Heterozygous
chr15	81421550	185	snp	G	T	Heterozygous	Heterozygous
chr15	81421554	59	snp	A	G	Heterozygous	Heterozygous
chr15	81581134	222	snp	C	T	Homozygous	Heterozygous
chr15	82061602	54	snp	A	G	Heterozygous	Heterozygous
chr15	82061727	134	snp	T	A	Heterozygous	Heterozygous
chr15	82061751	195	snp	T	C	Heterozygous	Heterozygous
chr15	82061752	67	snp	G	A	Heterozygous	Heterozygous
chr15	83196222	148	del	Tgggg	Tggg	Heterozygous	Heterozygous
chr15	83350663	225	snp	C	T	Heterozygous	Heterozygous
chr15	90050308	160	snp	C	A	Heterozygous	Heterozygous
chr15	90485106	225	snp	C	T	Heterozygous	Heterozygous
chr15	102456846	224	snp	C	T	Wildtype	Heterozygous
chr15	103121561	149	snp	G	A	Wildtype	Heterozygous
chr15	103481890	101	snp	A	T	Heterozygous	Heterozygous
chr15	103481924	71	snp	C	G	Heterozygous	Heterozygous
chr16	3150716	169	snp	A	G	Heterozygous	Heterozygous
chr16	3315670	179	snp	T	G	Heterozygous	Heterozygous
chr16	4275306	136	snp	C	T	Heterozygous	Heterozygous
chr16	4972819	225	snp	A	G	Heterozygous	Heterozygous
chr16	5532966	225	snp	C	T	Heterozygous	Wildtype
chr16	6277368	225	snp	A	G	Heterozygous	Heterozygous
chr16	9212957	225	snp	G	C	Heterozygous	Heterozygous
chr16	10995863	108	snp	A	C	Heterozygous	Heterozygous
chr16	11113947	217	ins	tcttccttccttccttccttccttccttccttccttccttccttcctt	tCTTCcttccttccttccttccttccttccttccttccttccttccttcctt	Heterozygous	Heterozygous
chr16	12523369	116	ins	atttt	aTtttt	Heterozygous	Heterozygous
chr16	16367107	217	ins	CAG	CAGTAAG	Wildtype	Heterozygous
chr16	16463654	179	snp	C	T	Wildtype	Heterozygous
chr16	18995577	225	snp	C	A	Heterozygous	Wildtype
chr16	20044217	225	snp	A	C	Heterozygous	Wildtype
chr16	20563908	214	del	GGgta	G	Wildtype	Homozygous
chr16	22390818	225	snp	G	A	Heterozygous	Heterozygous
chr16	22591215	216	snp	G	A	Heterozygous	Heterozygous
chr16	24095336	213	snp	C	T	Heterozygous	Wildtype
chr16	26968781	225	snp	T	C	Heterozygous	Heterozygous
chr16	28125488	225	snp	T	C	Heterozygous	Wildtype
chr16	31162696	56	snp	A	C	Heterozygous	Heterozygous
chr16	31247656	217	ins	TAAA	TAAAAA	Heterozygous	Wildtype
chr16	31691596	203	snp	G	A	Heterozygous	Wildtype
chr16	32754626	72	snp	A	T	Heterozygous	Heterozygous
chr16	33058637	188	snp	C	T	Heterozygous	Heterozygous
chr16	34219131	225	snp	G	A	Wildtype	Heterozygous
chr16	36487389	225	snp	C	A	Heterozygous	Heterozygous
chr16	36772530	184	snp	A	G	Heterozygous	Heterozygous
chr16	37626031	225	snp	G	A	Wildtype	Heterozygous
chr16	39774363	181	snp	C	T	Wildtype	Heterozygous
chr16	39844062	225	snp	T	C	Heterozygous	Wildtype
chr16	41668473	218	snp	A	T	Heterozygous	Heterozygous
chr16	41668474	221	snp	C	G	Heterozygous	Heterozygous
chr16	42203720	154	snp	T	A	Heterozygous	Heterozygous
chr16	43691717	225	snp	C	T	Wildtype	Heterozygous
chr16	43867700	225	snp	A	T	Heterozygous	Wildtype
chr16	44569844	197	snp	C	T	Heterozygous	Heterozygous
chr16	45155623	225	snp	G	A	Heterozygous	Wildtype
chr16	47794219	225	snp	G	A	Heterozygous	Wildtype
chr16	48330085	225	snp	C	T	Heterozygous	Wildtype
chr16	48654578	166	snp	G	A	Heterozygous	Wildtype
chr16	49772766	163	snp	G	A	Wildtype	Heterozygous
chr16	51172068	225	snp	C	T	Heterozygous	Wildtype
chr16	52629352	124	snp	A	T	Heterozygous	Homozygous
chr16	53267250	225	snp	C	T	Heterozygous	Wildtype
chr16	53303340	225	snp	A	G	Wildtype	Heterozygous
chr16	54271184	161	snp	A	T	Heterozygous	Wildtype
chr16	57698638	115	snp	A	G	Heterozygous	Heterozygous
chr16	57698652	171	snp	G	A	Heterozygous	Heterozygous
chr16	57698694	64	snp	G	A	Heterozygous	Heterozygous
chr16	65296540	92.5	ins	gaag	gAAGAaag	Wildtype	Heterozygous
chr16	71464062	225	snp	G	A	Wildtype	Heterozygous
chr16	72027065	217	snp	G	T	Wildtype	Heterozygous
chr16	72056359	225	snp	A	C	Wildtype	Heterozygous
chr16	73283609	225	snp	C	T	Heterozygous	Wildtype
chr16	74113594	225	snp	C	T	Wildtype	Heterozygous
chr16	74366125	225	snp	G	A	Wildtype	Heterozygous
chr16	76396079	225	snp	C	T	Wildtype	Heterozygous
chr16	76685140	225	snp	A	G	Wildtype	Heterozygous
chr16	77385072	225	snp	C	T	Wildtype	Heterozygous
chr16	77510497	184	snp	G	T	Wildtype	Heterozygous
chr16	77687160	207	snp	T	G	Wildtype	Heterozygous
chr16	77899591	181	del	gaagatactatgcaag	gaag	Heterozygous	Heterozygous
chr16	78671488	225	snp	G	T	Heterozygous	Wildtype
chr16	78846962	210	snp	A	C	Wildtype	Heterozygous
chr16	79099833	225	snp	C	A	Wildtype	Heterozygous
chr16	79204419	225	snp	G	T	Wildtype	Heterozygous
chr16	79278755	225	snp	A	G	Heterozygous	Heterozygous
chr16	79919224	211	snp	A	G	Wildtype	Heterozygous
chr16	82397687	222	snp	T	A	Homozygous	Heterozygous
chr16	82490831	221	snp	T	C	Wildtype	Heterozygous
chr16	82591513	222	snp	G	T	Homozygous	Heterozygous
chr16	82610837	225	snp	T	C	Wildtype	Heterozygous
chr16	82990005	222	snp	G	T	Homozygous	Heterozygous
chr16	83689831	225	snp	G	T	Heterozygous	Wildtype
chr16	84771369	126	snp	G	T	Heterozygous	Wildtype
chr16	85288423	225	snp	A	G	Wildtype	Heterozygous
chr16	86301777	225	snp	T	C	Wildtype	Heterozygous
chr16	86640396	225	snp	G	A	Wildtype	Heterozygous
chr16	88602877	156	snp	C	A	Heterozygous	Wildtype
chr16	89258542	225	snp	G	A	Heterozygous	Homozygous
chr16	89712236	197	del	ct	c	Heterozygous	Homozygous
chr16	89868249	222	snp	T	C	Heterozygous	Homozygous
chr16	90474569	158	del	CTTTTT	CTTTT	Heterozygous	Homozygous
chr16	90811190	217	ins	TGG	TGGG	Heterozygous	Homozygous
chr16	91107157	225	snp	C	T	Heterozygous	Heterozygous
chr16	92009040	207	snp	G	T	Heterozygous	Homozygous
chr16	92009041	214	snp	T	G	Heterozygous	Homozygous
chr16	92009043	209	snp	G	T	Heterozygous	Homozygous
chr16	92766957	225	snp	C	T	Wildtype	Heterozygous
chr16	93753219	225	snp	C	T	Heterozygous	Wildtype
chr16	94720691	225	snp	G	A	Wildtype	Heterozygous
chr17	3013562	160	snp	T	C	Heterozygous	Heterozygous
chr17	3013576	155	snp	T	G	Heterozygous	Heterozygous
chr17	3023852	55	snp	G	T	Heterozygous	Wildtype
chr17	3764764	225	snp	A	T	Heterozygous	Heterozygous
chr17	3799735	152	snp	G	A	Heterozygous	Wildtype
chr17	4558852	148	snp	C	T	Heterozygous	Heterozygous
chr17	5948871	180	snp	G	A	Heterozygous	Heterozygous
chr17	6239884	189	snp	T	G	Heterozygous	Heterozygous
chr17	6480939	91	snp	T	C	Heterozygous	Heterozygous
chr17	8381441	225	snp	C	T	Heterozygous	Heterozygous
chr17	8819743	225	snp	G	A	Heterozygous	Heterozygous
chr17	9623122	225	snp	C	T	Heterozygous	Heterozygous
chr17	10848600	176	snp	G	A	Heterozygous	Heterozygous
chr17	12242970	182	snp	C	T	Heterozygous	Heterozygous
chr17	16301644	225	snp	T	C	Heterozygous	Heterozygous
chr17	17869920	225	snp	T	C	Heterozygous	Heterozygous
chr17	18844826	225	snp	G	A	Heterozygous	Heterozygous
chr17	19514493	164	snp	A	G	Heterozygous	Heterozygous
chr17	20393597	167	snp	A	G	Heterozygous	Heterozygous
chr17	22826837	225	snp	A	G	Heterozygous	Heterozygous
chr17	22866424	177	snp	C	T	Heterozygous	Heterozygous
chr17	25106547	225	snp	T	C	Heterozygous	Heterozygous
chr17	28724682	225	snp	C	T	Heterozygous	Heterozygous
chr17	29647721	178	snp	A	C	Heterozygous	Heterozygous
chr17	34470721	172	snp	T	A	Wildtype	Heterozygous
chr17	35038604	54	snp	T	A	Heterozygous	Heterozygous
chr17	35038606	51	snp	C	T	Heterozygous	Heterozygous
chr17	35038608	60	snp	A	G	Heterozygous	Heterozygous
chr17	35038611	51	snp	C	A	Heterozygous	Heterozygous
chr17	35562138	56	snp	A	G	Heterozygous	Heterozygous
chr17	35562142	56	snp	A	C	Heterozygous	Heterozygous
chr17	35577098	107	snp	C	G	Heterozygous	Heterozygous
chr17	35577416	225	snp	C	A	Heterozygous	Heterozygous
chr17	36817498	179	snp	A	G	Heterozygous	Heterozygous
chr17	42539910	225	snp	G	C	Heterozygous	Heterozygous
chr17	44340468	225	snp	G	A	Heterozygous	Heterozygous
chr17	45620630	225	snp	G	A	Heterozygous	Wildtype
chr17	46484114	67	snp	C	A	Heterozygous	Heterozygous
chr17	46591467	217	del	AAAACAAACAAACAAA	AAAACAAACAAA	Wildtype	Heterozygous
chr17	48125192	217	del	TACACA	TACA	Heterozygous	Heterozygous
chr17	48455097	79	snp	G	A	Heterozygous	Heterozygous
chr17	52439386	225	snp	C	T	Wildtype	Heterozygous
chr17	53622466	225	snp	C	T	Heterozygous	Heterozygous
chr17	59821819	143	snp	G	T	Heterozygous	Wildtype
chr17	61463400	222	snp	G	A	Homozygous	Heterozygous
chr17	61766394	87	snp	G	A	Wildtype	Heterozygous
chr17	65223053	212	snp	C	T	Heterozygous	Wildtype
chr17	68008918	124	snp	T	C	Heterozygous	Heterozygous
chr17	71513794	204	snp	T	A	Heterozygous	Heterozygous
chr17	73180276	210	snp	A	G	Heterozygous	Heterozygous
chr17	74354811	187	snp	A	G	Heterozygous	Heterozygous
chr17	75008252	225	snp	C	T	Wildtype	Heterozygous
chr17	81588255	93	snp	G	A	Heterozygous	Heterozygous
chr17	82217983	130	snp	C	T	Heterozygous	Heterozygous
chr17	82586853	225	snp	C	A	Heterozygous	Heterozygous
chr17	84206490	225	snp	G	C	Heterozygous	Heterozygous
chr17	85440488	225	snp	G	A	Heterozygous	Heterozygous
chr17	85963056	54.5	del	ACC	AC	Heterozygous	Wildtype
chr17	86825162	160	snp	T	G	Heterozygous	Homozygous
chr17	87028694	225	snp	T	C	Heterozygous	Homozygous
chr17	91440045	177	snp	G	A	Heterozygous	Heterozygous
chr17	92330991	165	snp	C	T	Wildtype	Heterozygous
chr17	93117089	225	snp	A	G	Heterozygous	Homozygous
chr17	93318459	217	del	ac	a	Heterozygous	Wildtype
chr18	3140708	71	snp	T	A	Heterozygous	Heterozygous
chr18	6855433	65	snp	A	T	Heterozygous	Heterozygous
chr18	11114297	225	snp	C	T	Heterozygous	Heterozygous
chr18	11718972	96	snp	G	C	Heterozygous	Heterozygous
chr18	11718994	115	snp	G	A	Heterozygous	Heterozygous
chr18	11719015	112	snp	A	G	Heterozygous	Heterozygous
[truncated: 116 more rows]

## Sheet: Table S2
Table S2. Validation of variant calls.
Variant category	Validated	Failed	Total	Proportion false positive
		validation
Het / wt	34	2	36	0.06
Het / hom	24	0	24	0
Hom / wt	1	0	1	0
Het / het	28	7	35	0.2

## Sheet: Table S3
Table S3. Variably methylated regions designated iiDMRs. A list of 356 regions that display differential methylation between inbred individuals, generated from 6 adjacent CpGs that support differential methylation and a difference of at least 20% between the highest and lowest value. Values from the Yellow excluded from calling regions. Loci that were generated due to high methylation in C57.1 ar…
					Weighted DNA methylation value
Locus designation	Locus coordinates				Yellow Mouse	Pseudoagouti Mouse	C57.1 mouse	C57.2 Mouse	C57.3 Mouse		Range		Hypermethylated in C57.1 mouse
iiDMR 1	chr2	84345376	84345505		0.144	0.492	0.436	0.122	0.92		0.798
iiDMR 2	chr15	39004596	39005028		0.643	0.688	0.907	0.183	0.556		0.724
iiDMR 3	chr13	101364078	101364276		0.445	0.895	0.472	0.256	0.554		0.639
iiDMR 4	chr7	117662043	117662166		0.821	0.304	NA	0.573	0.926		0.622
iiDMR 5	chr15	8229688	8229738		0.386	NA	0.33	0.587	0.946		0.616
iiDMR 6	chr2	84630626	84630831		0.55	0.114	0.484	0.719	0.369		0.605
iiDMR 7	chr6	31753284	31754330		0.685	0.798	0.786	0.271	0.856		0.585
iiDMR 8	chr16	36769940	36770700		0.264	0.66	0.955	0.384	0.618		0.571
iiDMR 9	chr7	4411894	4412049		0.769	0.444	0.945	0.411	0.435		0.534		*
iiDMR 10	chr7	53995436	53995840		0.843	0.414	0.824	0.91	0.507		0.496
iiDMR 11	chr11	98971697	98971756		0.507	0.283	0.766	0.778	0.53		0.495
iiDMR 12	chr15	61982258	61982428		0.762	0.417	0.901	0.869	0.573		0.484
iiDMR 13	chr7	31609883	31609956		0.641	0.68	0.78	0.306	0.503		0.474
iiDMR 14	chr13	53080897	53081095		0.412	0.214	0.68	0.593	0.416		0.466
iiDMR 15	chr10	8538324	8538463		0.358	0.28	0.719	0.254	0.343		0.465		*
iiDMR 16	chr8	75953251	75953415		0.526	0.489	0.777	0.313	0.572		0.464
iiDMR 17	chr4	133717907	133718047		0.505	0.376	0.726	0.293	0.754		0.461
iiDMR 18	chr1	54307119	54307230		0.371	0.384	0.61	0.151	0.485		0.459
iiDMR 19	chr3	60298904	60298995		0.969	0.803	0.77	0.49	0.348		0.455
iiDMR 20	chr13	101358785	101358994		0.718	0.37	0.703	0.818	0.48		0.448
iiDMR 21	chr17	28632855	28633099		0.446	0.409	0.765	0.392	0.325		0.44		*
iiDMR 22	chr2	30231445	30231768		0.25	0.329	0.721	0.281	0.325		0.44		*
iiDMR 23	chr14	21790255	21790384		0.399	0.249	0.685	0.34	0.303		0.436		*
iiDMR 24	chr11	120385160	120385449		0.599	0.558	0.831	0.398	0.605		0.433
iiDMR 25	chr4	128675515	128675580		0.729	0.705	0.917	0.485	0.541		0.432
iiDMR 26	chr8	12776312	12776449		0.431	0.397	0.771	0.716	0.341		0.43
iiDMR 27	chr6	71909151	71909246		0.555	0.527	0.873	0.451	0.515		0.422		*
iiDMR 28	chr13	54680173	54680425		0.67	0.376	0.797	0.668	0.58		0.421
iiDMR 29	chrX	166424541	166425482		0.262	0.646	0.407	0.23	0.617		0.416
iiDMR 30	chr12	8570059	8570197		0.37	0.243	0.657	0.402	0.444		0.414
iiDMR 31	chr4	133719120	133719303		0.632	0.395	0.808	0.427	0.806		0.413
iiDMR 32	chr8	41695575	41695747		0.495	0.586	0.527	0.386	0.798		0.412
iiDMR 33	chr10	99062202	99062292		0.643	0.33	0.119	0.176	0.531		0.412
iiDMR 34	chr1	193952325	193952425		0.583	0.383	0.791	0.379	0.506		0.412		*
iiDMR 35	chr11	51638818	51638939		0.319	0.298	0.651	0.241	0.418		0.41		*
iiDMR 36	chr15	85932749	85932840		0.446	0.643	0.309	0.518	0.719		0.41
iiDMR 37	chr5	64421683	64422197		0.564	0.935	0.945	0.535	0.926		0.41
iiDMR 38	chr7	20538079	20538160		0.129	0.038	0.257	0.447	0.054		0.409
iiDMR 40	chr7	54009012	54009945		0.755	0.362	0.686	0.767	0.379		0.405
iiDMR 41	chr5	125064642	125064799		0.742	0.792	0.49	0.895	0.843		0.405
iiDMR 39	chr12	111470924	111471024		0.456	0.477	0.788	0.383	0.416		0.405		*
iiDMR 42	chr5	64429371	64429530		0.628	0.975	0.933	0.571	0.949		0.404
iiDMR 43	chr11	116073357	116073478		0.626	0.399	0.803	0.673	0.62		0.404
iiDMR 44	chr4	126685630	126686155		0.62	0.959	0.969	0.568	0.963		0.401
iiDMR 45	chr17	34328313	34328467		0.382	0.352	0.753	0.448	0.616		0.401
iiDMR 46	chr11	105893268	105895032		0.229	0.239	0.273	0.2	0.6		0.4
iiDMR 47	chr9	45845045	45845206		0.534	0.448	0.829	0.484	0.43		0.399		*
iiDMR 48	chr5	50442592	50443017		0.307	0.246	0.424	0.124	0.522		0.398
iiDMR 49	chr3	122184640	122184732		0.32	0.304	0.383	0.482	0.085		0.397
iiDMR 51	chr10	68711312	68711482		0.398	0.414	0.793	0.397	0.554		0.396		*
iiDMR 50	chr4	9717651	9717841		0.299	0.497	0.775	0.379	0.417		0.396		*
iiDMR 52	chr6	113429616	113429761		0.535	0.396	0.791	0.427	0.434		0.395		*
iiDMR 53	chr18	74600005	74600071		0.395	0.283	0.459	0.3	0.676		0.393
iiDMR 54	chr1	152633148	152633283		0.562	0.757	0.483	0.68	0.876		0.393
iiDMR 55	chr16	10823925	10824116		0.63	0.542	0.407	0.799	0.62		0.392
iiDMR 56	chrX	39416239	39416510		0.539	0.493	0.803	0.412	0.51		0.391		*
iiDMR 57	chr6	124855288	124855420		0.314	0.374	0.65	0.423	0.261		0.389		*
iiDMR 58	chrX	166440716	166440898		0.174	0.477	0.142	0.089	0.263		0.388
iiDMR 59	chr17	43406758	43406828		0.433	0.689	0.487	0.301	0.353		0.388
iiDMR 60	chr11	113034208	113034795		0.649	0.311	0.682	0.297	0.295		0.387		*
iiDMR 61	chr12	74938676	74939466		0.301	0.363	0.749	0.414	0.476		0.386		*
iiDMR 62	chr4	133715907	133716714		0.455	0.326	0.537	0.359	0.709		0.383
iiDMR 63	chr2	123580409	123580729		0.623	0.571	0.189	0.347	0.53		0.382
iiDMR 64	chr18	30427664	30427786		0.43	0.315	0.477	0.439	0.696		0.381
iiDMR 66	chr10	79538102	79538258		0.47	0.258	0.52	0.637	0.422		0.379
iiDMR 65	chr7	4430532	4430681		0.221	0.449	0.07	0.174	0.227		0.379
iiDMR 67	chr8	119843116	119843308		0.566	0.526	0.82	0.441	0.619		0.379		*
iiDMR 68	chr19	57190630	57190892		0.579	0.596	0.781	0.407	0.571		0.374		*
iiDMR 69	chr15	27422004	27422264		0.318	0.242	0.614	0.393	0.405		0.372		*
iiDMR 71	chr3	27393084	27393328		0.387	0.319	0.457	0.466	0.097		0.369
iiDMR 70	chr15	82621464	82621567		0.393	0.243	0.612	0.41	0.373		0.369		*
iiDMR 72	chr2	156188629	156188727		0.889	0.62	0.987	0.829	0.807		0.367
iiDMR 73	chr3	120979085	120979212		0.576	0.392	0.716	0.543	0.349		0.367		*
iiDMR 74	chr17	28945612	28945709		0.645	0.462	0.828	0.743	0.544		0.366
iiDMR 75	chr1	8400806	8401070		0.574	0.297	0.162	0.355	0.525		0.363
iiDMR 76	chr2	174152866	174152943		0.578	0.626	0.503	0.526	0.864		0.361
iiDMR 77	chr18	39557102	39557263		0.378	0.449	0.558	0.2	0.273		0.358
iiDMR 78	chr10	20674211	20674232		0.204	0.225	0.083	0.441	0.284		0.358
iiDMR 80	chr11	85338841	85339215		0.709	0.467	0.718	0.614	0.361		0.357
iiDMR 79	chr11	80244712	80245288		0.76	0.536	0.893	0.638	0.76		0.357
iiDMR 81	chr9	67150303	67150434		0.408	0.473	0.747	0.391	0.476		0.356		*
iiDMR 82	chr5	107575180	107575470		0.477	0.361	0.68	0.339	0.325		0.355		*
iiDMR 83	chr14	52562829	52562888		0.893	0.603	0.958	0.74	0.788		0.355		*
iiDMR 84	chr1	155568878	155569596		0.256	0.191	0.518	0.242	0.163		0.355		*
iiDMR 85	chr13	16109357	16109543		0.445	0.242	0.481	0.596	0.491		0.354
iiDMR 86	chr16	38256103	38256355		0.429	0.491	0.742	0.388	0.678		0.354
iiDMR 87	chr7	25255407	25255871		0.636	0.415	0.768	0.602	0.415		0.353		*
iiDMR 88	chr1	39341663	39341938		0.299	0.293	0.646	0.466	0.408		0.353		*
iiDMR 89	chr10	127305019	127305205		0.639	0.403	0.519	0.755	0.553		0.352
iiDMR 90	chr7	73014204	73014371		0.345	0.443	0.755	0.404	0.511		0.351		*
iiDMR 91	chr6	72703107	72703129		0.644	0.47	0.773	0.655	0.423		0.35
iiDMR 93	chr17	23943901	23944054		0.411	0.371	0.524	0.393	0.175		0.349
iiDMR 92	chr9	70058892	70059086		0.558	0.471	0.779	0.43	0.459		0.349		*
iiDMR 94	chr11	5907226	5908462		0.61	0.429	0.727	0.524	0.777		0.348
iiDMR 95	chr2	75561711	75561815		0.423	0.532	0.257	0.184	0.476		0.348
iiDMR 96	chr12	103675240	103675444		0.266	0.106	0.453	0.176	0.163		0.347		*
iiDMR 97	chr2	103309031	103309224		0.221	0.345	0.17	0.128	0.475		0.347
iiDMR 98	chr12	81237263	81237390		0.373	0.435	0.745	0.401	0.552		0.344		*
iiDMR 100	chr6	72577585	72577642		0.787	0.798	0.83	0.487	0.809		0.343
iiDMR 99	chr13	24985525	24985598		0.364	0.459	0.593	0.407	0.25		0.343
iiDMR 101	chr1	172439400	172439593		0.818	0.534	0.876	0.807	0.635		0.342
iiDMR 102	chr17	87524886	87524931		0.602	0.69	0.49	0.467	0.808		0.341
iiDMR 103	chr3	97628359	97628477		0.534	0.449	0.376	0.646	0.716		0.34
iiDMR 104	chr15	61875143	61875380		0.308	0.215	0.553	0.393	0.28		0.338		*
iiDMR 105	chr12	110311657	110311717		0.869	0.744	0.644	0.459	0.797		0.338
iiDMR 106	chr9	122224911	122225005		0.537	0.483	0.752	0.792	0.455		0.337
iiDMR 107	chr4	140902795	140902949		0.552	0.549	0.845	0.508	0.544		0.337		*
iiDMR 108	chr6	120995486	120996021		0.29	0.162	0.486	0.151	0.25		0.335		*
iiDMR 109	chr4	150154852	150155001		0.483	0.381	0.598	0.264	0.388		0.334		*
iiDMR 111	chr17	43419433	43419847		0.644	0.573	0.621	0.288	0.443		0.333
iiDMR 110	chr12	33859188	33859293		0.155	0.128	0.461	0.129	0.202		0.333		*
iiDMR 112	chr4	151618193	151618642		0.491	0.659	0.797	0.466	0.623		0.331		*
iiDMR 113	chr19	4717046	4717151		0.601	0.493	0.684	0.354	0.469		0.33		*
iiDMR 114	chr7	6682161	6682208		0.433	0.517	0.301	0.631	0.456		0.33
iiDMR 115	chr17	28169025	28169267		0.337	0.4	0.701	0.444	0.371		0.33		*
iiDMR 116	chr4	119091299	119091474		0.615	0.514	0.843	0.576	0.612		0.329		*
iiDMR 117	chr13	58770154	58770195		0.468	0.296	0.508	0.515	0.623		0.327
iiDMR 118	chr7	19816115	19816428		0.511	0.433	0.759	0.5	0.542		0.326		*
iiDMR 120	chr11	119871212	119871310		0.416	0.613	0.693	0.367	0.478		0.326
iiDMR 119	chr9	67717418	67717737		0.419	0.368	0.605	0.414	0.279		0.326		*
iiDMR 121	chr2	154782252	154782404		0.459	0.555	0.231	0.235	0.324		0.324
iiDMR 122	chr5	104166611	104166698		0.671	0.563	0.886	0.588	0.827		0.323
iiDMR 124	chr2	164617226	164617354		0.727	0.752	0.909	0.587	0.806		0.322
iiDMR 123	chr17	86598493	86598688		0.553	0.48	0.802	0.578	0.586		0.322		*
iiDMR 125	chr19	25698325	25698437		0.556	0.807	0.57	0.84	0.518		0.322
iiDMR 127	chr7	10034269	10034308		0.322	0.417	0.514	0.193	0.281		0.321
iiDMR 126	chr4	62912412	62912629		0.545	0.491	0.764	0.443	0.525		0.321		*
iiDMR 128	chr17	28155820	28156032		0.202	0.281	0.601	0.44	0.331		0.32		*
iiDMR 129	chr8	120255089	120255180		0.173	0.171	0.491	0.291	0.273		0.32		*
iiDMR 130	chr6	149163867	149164108		0.885	0.608	0.896	0.927	0.778		0.319
iiDMR 131	chr11	33096940	33098765		0.291	0.193	0.469	0.179	0.15		0.319		*
iiDMR 132	chr9	48704430	48704527		0.381	0.353	0.56	0.418	0.243		0.317		*
iiDMR 133	chr2	70481656	70481895		0.453	0.366	0.683	0.48	0.48		0.317		*
iiDMR 134	chr9	122766920	122767272		0.872	0.651	0.968	0.795	0.741		0.317		*
iiDMR 135	chr15	83351417	83351932		0.383	0.34	0.623	0.423	0.307		0.316		*
iiDMR 136	chr1	168870310	168870534		0.382	0.453	0.246	0.14	0.384		0.313
iiDMR 138	chr13	56063685	56063938		0.428	0.387	0.616	0.623	0.31		0.313
iiDMR 137	chr18	19105435	19105568		0.62	0.714	0.467	0.78	0.752		0.313
iiDMR 139	chr5	139299639	139299784		0.779	0.533	0.846	0.789	0.761		0.313
iiDMR 140	chr17	28165065	28165339		0.399	0.475	0.787	0.641	0.529		0.312		*
iiDMR 141	chr10	96184731	96184976		0.507	0.623	0.678	0.367	0.596		0.311
iiDMR 142	chr8	86725358	86725597		0.302	0.137	0.448	0.35	0.256		0.311
iiDMR 143	chr16	78542142	78542281		0.659	0.607	0.699	0.388	0.439		0.311
iiDMR 144	chr3	94501261	94501399		0.546	0.46	0.595	0.285	0.405		0.31		*
iiDMR 145	chr4	35031264	35031367		0.494	0.404	0.714	0.432	0.511		0.31		*
iiDMR 146	chr19	7210635	7210803		0.303	0.294	0.399	0.09	0.128		0.309
iiDMR 147	chr7	56133828	56133884		0.581	0.258	0.567	0.339	0.306		0.309		*
iiDMR 148	chr5	53669204	53669575		0.392	0.346	0.654	0.416	0.441		0.308		*
iiDMR 150	chr7	52968775	52968902		0.213	0.28	0.389	0.21	0.081		0.308		*
iiDMR 149	chr14	27491702	27491803		0.461	0.407	0.715	0.458	0.479		0.308		*
iiDMR 151	chr1	186458058	186458196		0.656	0.744	0.81	0.641	0.503		0.307
iiDMR 152	chr10	83871813	83871925		0.152	0.19	0.382	0.075	0.271		0.307		*
iiDMR 153	chr3	148740414	148740533		0.733	0.701	0.816	0.51	0.757		0.306
iiDMR 154	chr18	7609575	7609696		0.315	0.069	0.335	0.03	0.092		0.305		*
iiDMR 156	chr15	102346925	102347057		0.278	0.193	0.37	0.498	0.294		0.305
iiDMR 155	chr7	74917233	74917440		0.613	0.598	0.738	0.565	0.433		0.305		*
iiDMR 157	chr6	34858060	34858220		0.329	0.271	0.575	0.387	0.41		0.304		*
iiDMR 158	chr1	92303310	92303524		0.442	0.455	0.616	0.36	0.313		0.303		*
iiDMR 160	chr10	58879160	58879231		0.398	0.304	0.606	0.36	0.506		0.302
iiDMR 161	chr9	44207352	44207456		0.262	0.263	0.414	0.281	0.112		0.302		*
iiDMR 159	chr13	34575488	34575631		0.364	0.39	0.593	0.416	0.291		0.302		*
iiDMR 162	chr15	103144850	103144951		0.792	0.831	0.82	0.604	0.904		0.3
iiDMR 163	chr10	60939375	60939415		0.201	0.14	0.44	0.344	0.161		0.3
iiDMR 164	chr9	96884584	96884713		0.333	0.439	0.177	0.381	0.477		0.3
iiDMR 165	chr1	20992951	20993186		0.524	0.551	0.851	0.566	0.769		0.3
iiDMR 166	chr4	137458284	137458409		0.325	0.335	0.511	0.212	0.313		0.299		*
iiDMR 168	chr6	89185712	89185800		0.247	0.187	0.486	0.332	0.204		0.299		*
iiDMR 167	chr4	149380431	149380517		0.452	0.321	0.62	0.383	0.344		0.299		*
iiDMR 169	chr10	87974158	87974447		0.314	0.452	0.7	0.491	0.401		0.299		*
iiDMR 170	chr11	88090194	88090306		0.434	0.607	0.384	0.389	0.682		0.298
iiDMR 172	chr7	4422322	4422486		0.142	0.411	0.114	0.149	0.226		0.297
iiDMR 171	chr10	120773784	120773894		0.62	0.759	0.462	0.607	0.536		0.297
iiDMR 175	chr8	109633262	109633396		0.477	0.585	0.585	0.765	0.469		0.296
iiDMR 176	chr12	81269383	81269590		0.477	0.456	0.446	0.361	0.657		0.296
iiDMR 173	chr15	96846342	96846463		0.758	0.851	0.875	0.579	0.686		0.296
iiDMR 174	chr16	34113168	34113407		0.61	0.653	0.803	0.507	0.55		0.296		*
iiDMR 177	chr2	118380956	118381030		0.741	0.776	0.481	0.569	0.695		0.295
iiDMR 178	chr1	5062149	5063048		0.625	0.463	0.636	0.341	0.43		0.295		*
iiDMR 179	chr11	115987520	115987745		0.691	0.633	0.89	0.792	0.596		0.294		*
iiDMR 180	chr16	85031071	85031288		0.475	0.406	0.33	0.579	0.285		0.294
iiDMR 181	chr13	60800420	60800614		0.409	0.273	0.567	0.298	0.317		0.294		*
iiDMR 182	chrX	68920603	68920817		0.269	0.239	0.529	0.386	0.51		0.29
iiDMR 183	chr4	125071538	125071629		0.787	0.487	0.776	0.742	0.571		0.289
iiDMR 184	chr9	21525897	21526119		0.361	0.344	0.632	0.386	0.609		0.288
iiDMR 185	chr17	56709889	56710247		0.405	0.438	0.674	0.386	0.438		0.288		*
iiDMR 186	chr10	116855810	116855857		0.387	0.336	0.524	0.237	0.433		0.287		*
iiDMR 187	chr4	53488344	53488449		0.502	0.461	0.556	0.344	0.269		0.287		*
iiDMR 188	chr17	73332780	73332889		0.516	0.763	0.827	0.54	0.704		0.287
iiDMR 191	chr16	87512879	87512967		0.744	0.596	0.849	0.882	0.691		0.286
iiDMR 192	chr3	87582483	87582530		0.678	0.474	0.685	0.76	0.651		0.286
iiDMR 190	chr14	68367378	68367527		0.751	0.626	0.912	0.807	0.862		0.286
iiDMR 193	chr5	38266719	38266848		0.666	0.52	0.806	0.656	0.628		0.286		*
iiDMR 189	chr3	121400252	121400427		0.309	0.224	0.51	0.277	0.279		0.286		*
iiDMR 194	chr7	20092411	20092461		0.686	0.422	0.575	0.633	0.708		0.286
iiDMR 195	chr16	4719014	4719113		0.1	0.04	0.074	0.047	0.325		0.285
iiDMR 196	chr13	45016715	45016923		0.319	0.277	0.413	0.148	0.433		0.285
iiDMR 198	chr7	137836358	137836429		0.59	0.486	0.492	0.484	0.768		0.284
iiDMR 197	chr5	107244802	107244928		0.511	0.378	0.662	0.438	0.611		0.284
iiDMR 199	chr6	116895513	116895773		0.55	0.459	0.743	0.644	0.526		0.284		*
iiDMR 201	chr18	75654679	75654765		0.151	0.048	0.331	0.237	0.065		0.283		*
iiDMR 200	chr3	109675078	109675127		0.5	0.529	0.649	0.495	0.366		0.283		*
iiDMR 202	chr19	29202403	29202537		0.333	0.284	0.13	0.413	0.264		0.283
iiDMR 203	chrX	166443104	166443948		0.153	0.446	0.164	0.175	0.293		0.282
iiDMR 204	chr13	9222800	9222947		0.383	0.223	0.505	0.451	0.311		0.282
iiDMR 205	chr10	126115505	126115593		0.5	0.482	0.659	0.52	0.763		0.281
iiDMR 206	chr7	126127539	126127599		0.502	0.44	0.621	0.681	0.4		0.281
iiDMR 210	chr14	68740820	68740947		0.589	0.553	0.274	0.292	0.511		0.279
iiDMR 208	chr2	103296517	103296617		0.547	0.687	0.843	0.564	0.685		0.279		*
iiDMR 207	chr12	106273319	106273572		0.237	0.372	0.558	0.301	0.279		0.279		*
iiDMR 209	chr14	20935603	20935834		0.146	0.199	0.453	0.174	0.259		0.279		*
iiDMR 211	chr7	31993350	31993456		0.333	0.41	0.332	0.131	0.155		0.279
iiDMR 212	chr1	180847522	180847613		0.611	0.604	0.646	0.749	0.471		0.278
iiDMR 213	chr4	53727789	53727916		0.114	0.359	0.153	0.081	0.105		0.278
iiDMR 214	chr1	91513867	91514168		0.307	0.292	0.57	0.322	0.324		0.278		*
iiDMR 215	chr13	57520069	57520272		0.516	0.41	0.687	0.485	0.45		0.277		*
iiDMR 216	chr2	27351853	27352164		0.564	0.46	0.64	0.502	0.737		0.277
iiDMR 218	chr14	65945143	65945307		0.575	0.494	0.455	0.414	0.691		0.277
iiDMR 217	chr15	82284271	82284533		0.395	0.359	0.569	0.347	0.292		0.277		*
iiDMR 219	chr15	59149364	59149536		0.769	0.538	0.815	0.807	0.586		0.277
iiDMR 220	chr7	87332499	87332592		0.12	0.388	0.147	0.149	0.113		0.275
iiDMR 221	chr14	26453422	26453625		0.289	0.235	0.509	0.417	0.414		0.274		*
iiDMR 222	chr9	121847089	121847262		0.699	0.484	0.519	0.757	0.563		0.273
iiDMR 223	chr6	53420408	53420496		0.68	0.585	0.639	0.857	0.821		0.272
iiDMR 225	chr6	31079306	31079436		0.381	0.384	0.258	0.113	0.344		0.271
iiDMR 224	chr16	36786828	36787065		0.478	0.608	0.765	0.494	0.613		0.271		*
iiDMR 226	chr13	9386998	9387112		0.628	0.527	0.594	0.738	0.797		0.27
iiDMR 227	chr13	23898737	23898871		0.292	0.363	0.208	0.093	0.338		0.27
iiDMR 228	chr8	3994336	3994394		0.378	0.354	0.122	0.198	0.084		0.27
iiDMR 230	chr8	124167463	124167786		0.092	0.061	0.33	0.1	0.116		0.269		*
iiDMR 229	chr7	86881489	86881607		0.342	0.394	0.645	0.41	0.376		0.269		*
iiDMR 231	chr15	96885467	96885538		0.554	0.638	0.409	0.37	0.571		0.268
iiDMR 233	chr13	104763329	104763627		0.644	0.528	0.783	0.646	0.515		0.268		*
iiDMR 232	chr1	138403110	138403230		0.309	0.186	0.358	0.209	0.09		0.268		*
iiDMR 234	chr2	153353691	153353736		0.127	0.07	0.142	0.195	0.337		0.267
iiDMR 235	chr3	128959316	128959432		0.272	0.218	0.256	0.227	0.485		0.267
iiDMR 236	chr2	167521010	167522147		0.45	0.389	0.656	0.479	0.396		0.267		*
iiDMR 238	chr4	58161135	58161309		0.78	0.577	0.843	0.838	0.675		0.266
iiDMR 239	chr9	107501077	107501160		0.588	0.66	0.756	0.49	0.733		0.266
iiDMR 237	chr10	63551592	63551831		0.313	0.355	0.507	0.336	0.241		0.266		*
iiDMR 240	chr5	55365818	55365925		0.356	0.488	0.395	0.223	0.467		0.265
iiDMR 241	chr17	86704010	86704196		0.377	0.323	0.573	0.308	0.385		0.265		*
iiDMR 242	chr10	111020506	111020713		0.557	0.522	0.673	0.409	0.508		0.264		*
iiDMR 244	chr14	66285497	66285796		0.762	0.539	0.696	0.802	0.65		0.263
iiDMR 245	chr8	74204393	74204510		0.772	0.828	0.565	0.677	0.755		0.263
iiDMR 243	chr11	120398070	120398210		0.425	0.537	0.79	0.587	0.527		0.263		*
iiDMR 246	chr11	102877164	102877321		0.417	0.324	0.587	0.529	0.343		0.263
iiDMR 247	chr6	10640336	10640874		0.857	0.918	0.956	0.694	0.945		0.262
iiDMR 248	chr13	96384822	96385132		0.283	0.309	0.54	0.278	0.281		0.262		*
iiDMR 249	chr13	51831767	51831909		0.652	0.715	0.586	0.758	0.847		0.261
iiDMR 250	chr5	120614620	120614803		0.364	0.433	0.553	0.293	0.411		0.26		*
iiDMR 251	chr11	106585044	106585118		0.756	0.901	0.846	0.641	0.89		0.26
iiDMR 252	chr9	64205686	64205754		0.587	0.579	0.838	0.805	0.625		0.259
iiDMR 253	chr12	82125594	82125817		0.541	0.303	0.561	0.425	0.368		0.258		*
iiDMR 254	chr5	117594617	117594700		0.228	0.107	0.365	0.189	0.332		0.258
iiDMR 255	chr8	121959430	121959714		0.27	0.332	0.482	0.225	0.278		0.257		*
iiDMR 256	chr4	123705359	123705516		0.472	0.598	0.445	0.341	0.567		0.257
iiDMR 257	chr17	46026213	46026572		0.497	0.438	0.693	0.642	0.436		0.257
iiDMR 258	chr12	100506083	100506242		0.763	0.73	0.856	0.861	0.605		0.256
iiDMR 259	chr17	46022551	46022704		0.158	0.274	0.202	0.202	0.018		0.256
iiDMR 260	chr9	121627590	121627721		0.145	0.152	0.319	0.185	0.063		0.256		*
iiDMR 261	chr6	88706879	88707262		0.289	0.296	0.478	0.232	0.224		0.254		*
iiDMR 263	chr3	36962602	36962653		0.48	0.353	0.395	0.606	0.485		0.253
iiDMR 264	chr17	12935057	12935091		0.509	0.392	0.393	0.576	0.645		0.253
iiDMR 262	chr18	16766496	16766699		0.564	0.496	0.749	0.516	0.524		0.253		*
iiDMR 265	chr9	22031488	22031600		0.13	0.075	0.284	0.139	0.032		0.252		*
iiDMR 266	chr11	115255283	115255333		0.412	0.574	0.425	0.369	0.322		0.252
iiDMR 267	chr11	103149514	103149755		0.71	0.601	0.595	0.705	0.846		0.251
iiDMR 268	chr13	63069670	63069800		0.317	0.411	0.314	0.161	0.394		0.25
iiDMR 269	chr1	193912940	193913891		0.393	0.313	0.561	0.312	0.379		0.249		*
iiDMR 270	chr11	85509511	85509602		0.187	0.405	0.271	0.157	0.241		0.248
iiDMR 271	chr2	154180331	154180408		0.971	0.725	0.94	0.972	0.861		0.247
iiDMR 272	chr9	106001881	106002030		0.805	0.83	0.817	0.647	0.893		0.246
iiDMR 273	chr5	74522163	74522765		0.477	0.551	0.562	0.326	0.572		0.246
iiDMR 274	chr1	137716844	137716955		0.472	0.512	0.725	0.506	0.48		0.245		*
iiDMR 275	chr2	69325839	69326054		0.4	0.392	0.584	0.339	0.475		0.245		*
iiDMR 276	chr9	122540971	122541291		0.416	0.28	0.466	0.301	0.222		0.244		*
iiDMR 279	chr15	79527341	79527514		0.22	0.386	0.424	0.18	0.416		0.244
iiDMR 277	chr15	101117438	101117523		0.396	0.409	0.42	0.205	0.176		0.244
iiDMR 278	chr7	139896447	139896557		0.589	0.837	0.956	0.712	0.877		0.244		*
iiDMR 280	chr3	87908898	87909164		0.811	0.689	0.932	0.858	0.859		0.243		*
iiDMR 281	chr16	77501056	77501263		0.375	0.22	0.349	0.462	0.397		0.242
iiDMR 282	chr2	130985269	130986716		0.013	0.123	0.119	0.006	0.248		0.242
iiDMR 283	chr2	34494688	34494749		0.176	0.116	0.358	0.179	0.358		0.242
iiDMR 284	chr17	86792766	86792862		0.247	0.452	0.344	0.251	0.211		0.241
iiDMR 285	chr5	102283238	102283441		0.455	0.612	0.73	0.525	0.766		0.241
iiDMR 286	chr8	91151661	91151804		0.269	0.369	0.274	0.272	0.512		0.24
iiDMR 287	chr10	77835531	77835801		0.639	0.775	0.631	0.567	0.806		0.239
iiDMR 288	chr17	28145504	28145583		0.141	0.119	0.343	0.136	0.104		0.239		*
iiDMR 289	chr12	40981355	40981505		0.304	0.211	0.449	0.29	0.45		0.239
iiDMR 290	chr5	116019453	116019561		0.275	0.184	0.406	0.224	0.167		0.239		*
iiDMR 292	chr15	83381165	83381453		0.72	0.747	0.823	0.584	0.798		0.239
iiDMR 291	chr19	57619052	57619206		0.389	0.241	0.48	0.259	0.286		0.239		*
iiDMR 293	chr11	76668119	76668372		0.383	0.275	0.429	0.191	0.219		0.238		*
iiDMR 294	chr4	129851265	129851334		0.454	0.159	0.387	0.295	0.396		0.237
iiDMR 295	chr10	23446246	23446501		0.926	0.967	0.73	0.932	0.788		0.237
iiDMR 296	chr13	44386581	44386642		0.627	0.661	0.896	0.716	0.671		0.235		*
iiDMR 297	chr12	115617322	115617376		0.076	0.021	0.255	0.189	0.084		0.234		*
iiDMR 298	chr7	20086584	20086767		0.163	0.021	0.255	0.06	0.121		0.234		*
iiDMR 299	chr2	19120977	19121083		0.117	0.061	0.238	0.117	0.295		0.234
iiDMR 300	chr5	30419446	30419598		0.51	0.633	0.399	0.42	0.515		0.234
iiDMR 301	chr14	12607944	12608057		0.23	0.388	0.156	0.206	0.166		0.232
iiDMR 302	chr13	4942310	4942396		0.332	0.331	0.315	0.212	0.1		0.231
iiDMR 304	chr5	137441315	137441513		0.701	0.627	0.858	0.659	0.8		0.231		*
iiDMR 303	chr11	107318283	107318846		0.565	0.488	0.703	0.472	0.576		0.231		*
iiDMR 305	chr2	24534764	24535023		0.375	0.525	0.295	0.356	0.515		0.23
iiDMR 306	chr19	5405954	5406420		0.206	0.028	0.076	0.248	0.018		0.23
iiDMR 307	chr9	123124753	123124831		0.101	0.071	0.253	0.023	0.141		0.23		*
iiDMR 308	chr1	184514446	184514780		0.496	0.434	0.662	0.494	0.461		0.228		*
iiDMR 309	chr14	54916869	54916970		0.929	0.632	0.773	0.791	0.86		0.228
iiDMR 310	chr2	34527325	34527464		0.256	0.128	0.306	0.138	0.078		0.228		*
iiDMR 311	chr14	30789500	30789800		0.37	0.519	0.517	0.292	0.418		0.227
iiDMR 313	chr17	56264269	56264331		0.125	0.117	0.203	0.073	0.299		0.226
iiDMR 312	chr6	145136160	145136227		0.782	0.631	0.525	0.631	0.751		0.226
iiDMR 314	chr18	9724935	9725282		NA	0.503	0.728	NA	NA		0.225		*
iiDMR 316	chr13	120276480	120277231		0.374	0.439	0.458	0.31	0.534		0.224
iiDMR 317	chr16	92349518	92349615		0.369	0.342	0.518	0.537	0.313		0.224
iiDMR 315	chr11	120876227	120876304		0.492	0.421	0.645	0.474	0.59		0.224		*
iiDMR 318	chr4	140172964	140172998		0.178	0.187	0.151	0.375	0.37		0.224
iiDMR 319	chr15	75828293	75828400		0.418	0.457	0.263	0.487	0.483		0.224
iiDMR 320	chr9	121931961	121932243		0.075	0.075	0.272	0.049	0.075		0.223		*
iiDMR 321	chr3	121142788	121143066		0.212	0.143	0.329	0.193	0.107		0.222		*
iiDMR 323	chr7	4424105	4424294		0.725	0.729	0.524	0.646	0.507		0.222
iiDMR 322	chr2	155101328	155101819		0.605	0.593	0.815	0.775	0.799		0.222
iiDMR 324	chr17	23585423	23585500		0.434	0.294	0.292	0.424	0.513		0.221
iiDMR 325	chr5	109075113	109075444		0.319	0.351	0.531	0.311	0.316		0.22		*
iiDMR 326	chr1	133421538	133421725		0.151	0.155	0.374	0.257	0.205		0.219		*
iiDMR 327	chr5	64603343	64603575		0.668	0.611	0.809	0.83	0.726		0.219
iiDMR 328	chr1	132319441	132319526		0.668	0.692	0.579	0.797	0.673		0.218
iiDMR 329	chr1	44255563	44255629		0.147	0.086	0.304	0.126	0.123		0.218		*
iiDMR 330	chr6	145431360	145431610		0.519	0.481	0.698	0.584	0.485		0.217		*
iiDMR 331	chr9	103010843	103011717		0.34	0.106	0.06	0.068	0.276		0.216
iiDMR 332	chr8	82787696	82787870		0.617	0.655	0.766	0.551	0.678		0.215		*
iiDMR 333	chr9	22261865	22262140		0.333	0.193	0.207	0.319	0.105		0.214
iiDMR 334	chr4	138233534	138233658		0.187	0.293	0.151	0.365	0.242		0.214
iiDMR 335	chr11	22872764	22872837		0.37	0.356	0.489	0.569	0.376		0.213
iiDMR 336	chr10	41171092	41171359		0.264	0.378	0.324	0.28	0.166		0.212
iiDMR 337	chr2	69467473	69467574		0.39	0.213	0.288	0.395	0.425		0.212
iiDMR 338	chr5	34297060	34297197		0.235	0.236	0.307	0.197	0.096		0.211		*
iiDMR 339	chr5	120575395	120575731		0.471	0.535	0.709	0.498	0.55		0.211		*
iiDMR 340	chr4	146593564	146594104		0.843	0.668	0.631	0.595	0.805		0.21
iiDMR 341	chr11	60543764	60544718		0.589	0.637	0.819	0.609	0.7		0.21		*
iiDMR 343	chr2	150326557	150326594		0.133	0.124	0.17	0.183	0.332		0.208
iiDMR 342	chr10	127008204	127008374		0.371	0.316	0.524	0.508	0.339		0.208		*
iiDMR 344	chr19	48009435	48009537		0.657	0.738	0.74	0.533	0.573		0.207
iiDMR 347	chr13	37939018	37939126		0.226	0.228	0.401	0.195	0.346		0.206		*
iiDMR 345	chr13	55820982	55821383		0.382	0.314	0.52	0.376	0.32		0.206		*
iiDMR 346	chr4	151500140	151500226		0.41	0.462	0.318	0.477	0.524		0.206
iiDMR 348	chr1	72687667	72687805		0.174	0.094	0.299	0.1	0.132		0.205		*
iiDMR 349	chr16	38721507	38721644		0.913	0.911	0.941	0.907	0.737		0.204		*
iiDMR 350	chrX	166419667	166419931		0.58	0.77	0.608	0.567	0.77		0.203
iiDMR 351	chr5	65566938	65567000		0.134	0.168	0.33	0.231	0.128		0.202		*
iiDMR 352	chr1	154454885	154455004		0.203	0.205	0.365	0.266	0.163		0.202		*
iiDMR 353	chr15	79187918	79187963		0.181	0.135	0.188	0.085	0.287		0.202
iiDMR 354	chr13	105841140	105841709		0.589	0.671	0.47	0.646	0.573		0.201
iiDMR 355	chr2	152904267	152904374		0.685	0.717	0.516	0.693	0.616		0.201
iiDMR 356	chr5	139468874	139468927		0.13	0.12	0.137	0.285	0.085		0.2

## Sheet: Table S4
Table S4. Variably methylated regions that overlap ERV elements, designated ERV iiDMRs. A list of 55 regions that display differential methylation between inbred individuals and overlap with ERV elements from the UCSC mm9 repeatmasker database. Differentially methylated regions were generated from 6 adjacent CpGs that support differential methylation and a difference of at least 20% between the h…
					Weighted DNA methylation value
Locus designation	Locus coordinates				Yellow Mouse	Pseudoagouti Mouse	C57.1 mouse	C57.2 Mouse	C57.3 Mouse		Range		Retrogransposon associated with locus
ERV iiDMR 1	chr2	84345376	84345505		0.144	0.492	0.436	0.122	0.92		0.798		IAPLTR1_Mm
ERV iiDMR 2	chr15	39004596	39005028		0.643	0.688	0.907	0.183	0.556		0.724		IAPLTR1_Mm
ERV iiDMR 3	chr13	101364078	101364276		0.445	0.895	0.472	0.256	0.554		0.639		IAPLTR1_Mm
ERV iiDMR 4	chr7	117662043	117662166		0.821	0.304	NA	0.573	0.926		0.622		RLTRETN_Mm
ERV iiDMR 5	chr15	8229688	8229738		0.386	NA	0.33	0.587	0.946		0.616		MMVL30-int
ERV iiDMR 6	chr6	31753284	31754330		0.685	0.798	0.786	0.271	0.856		0.585		IAPEz-int
ERV iiDMR 7	chr16	36769940	36770700		0.264	0.66	0.955	0.384	0.618		0.571		IAPEz-int
ERV iiDMR 8	chr7	4411894	4412049		0.769	0.444	0.945	0.411	0.435		0.534		IAPEz-int
ERV iiDMR 9	chr7	31609883	31609956		0.641	0.68	0.78	0.306	0.503		0.474		RLTRETN_Mm
ERV iiDMR 10	chr8	75953251	75953415		0.526	0.489	0.777	0.313	0.572		0.464		MMERVK10C-int
ERV iiDMR 11	chr4	133717907	133718047		0.505	0.376	0.726	0.293	0.754		0.461		RLTR4_MM-int
ERV iiDMR 12	chr3	60298904	60298995		0.969	0.803	0.77	0.49	0.348		0.455		IAPLTR1_Mm
ERV iiDMR 13	chr13	101358785	101358994		0.718	0.37	0.703	0.818	0.48		0.448		IAPLTR1_Mm
ERV iiDMR 14	chr6	71909151	71909246		0.555	0.527	0.873	0.451	0.515		0.422		IAPEz-int
ERV iiDMR 15	chr12	8570059	8570197		0.37	0.243	0.657	0.402	0.444		0.414		RMER19B
ERV iiDMR 16	chr4	133719120	133719303		0.632	0.395	0.808	0.427	0.806		0.413		MuLV-int
ERV iiDMR 17	chr8	41695575	41695747		0.495	0.586	0.527	0.386	0.798		0.412		IAPLTR2a
ERV iiDMR 18	chr10	99062202	99062292		0.643	0.33	0.119	0.176	0.531		0.412		IAPLTR2_Mm
ERV iiDMR 19	chr5	64421683	64422197		0.564	0.935	0.945	0.535	0.926		0.41		IAPLTR2_Mm
ERV iiDMR 20	chr5	64429371	64429530		0.628	0.975	0.933	0.571	0.949		0.404		IAPLTR2_Mm
ERV iiDMR 21	chr4	126685630	126686155		0.62	0.959	0.969	0.568	0.963		0.401		IAPLTR1_Mm
ERV iiDMR 22	chr11	105893268	105895032		0.229	0.239	0.273	0.2	0.6		0.4		IAPEz-int
ERV iiDMR 23	chr5	50442592	50443017		0.307	0.246	0.424	0.124	0.522		0.398		RMER17C
ERV iiDMR 24	chr11	113034208	113034795		0.649	0.311	0.682	0.297	0.295		0.387		IAPLTR2_Mm
ERV iiDMR 25	chr4	133715907	133716714		0.455	0.326	0.537	0.359	0.709		0.383		RLTR4_MM-int
ERV iiDMR 26	chr2	123580409	123580729		0.623	0.571	0.189	0.347	0.53		0.382		IAPLTR2_Mm
ERV iiDMR 27	chr18	30427664	30427786		0.43	0.315	0.477	0.439	0.696		0.381		RLTR4_MM-int
ERV iiDMR 28	chr2	156188629	156188727		0.889	0.62	0.987	0.829	0.807		0.367		RLTR4_MM-int
ERV iiDMR 29	chr1	8400806	8401070		0.574	0.297	0.162	0.355	0.525		0.363		IAPLTR2_Mm
ERV iiDMR 30	chr14	52562829	52562888		0.893	0.603	0.958	0.74	0.788		0.355		RLTR20C
ERV iiDMR 31	chr10	127305019	127305205		0.639	0.403	0.519	0.755	0.553		0.352		RMER17B
ERV iiDMR 32	chr11	5907226	5908462		0.61	0.429	0.727	0.524	0.777		0.348		RLTR4_MM-int
ERV iiDMR 33	chr1	168870310	168870534		0.382	0.453	0.246	0.14	0.384		0.313		IAPLTR2_Mm
ERV iiDMR 34	chr18	19105435	19105568		0.62	0.714	0.467	0.78	0.752		0.313		ETnERV2-int
ERV iiDMR 35	chr14	27491702	27491803		0.461	0.407	0.715	0.458	0.479		0.308		RLTRETN_Mm
ERV iiDMR 36	chr13	34575488	34575631		0.364	0.39	0.593	0.416	0.291		0.302		RLTR13D5
ERV iiDMR 37	chr10	120773784	120773894		0.62	0.759	0.462	0.607	0.536		0.297		RLTRETN_Mm
ERV iiDMR 38	chr2	118380956	118381030		0.741	0.776	0.481	0.569	0.695		0.295		IAPLTR2_Mm
ERV iiDMR 39	chr3	121400252	121400427		0.309	0.224	0.51	0.277	0.279		0.286		LTR78
ERV iiDMR 40	chr2	27351853	27352164		0.564	0.46	0.64	0.502	0.737		0.277		MURVY-int
ERV iiDMR 41	chr6	10640336	10640874		0.857	0.918	0.956	0.694	0.945		0.262		IAPEz-int
ERV iiDMR 42	chr9	22031488	22031600		0.13	0.075	0.284	0.139	0.032		0.252		RLTR1
ERV iiDMR 43	chr2	154180331	154180408		0.971	0.725	0.94	0.972	0.861		0.247		IAPLTR1_Mm
ERV iiDMR 44	chr19	57619052	57619206		0.389	0.241	0.48	0.259	0.286		0.239		RMER16
ERV iiDMR 45	chr10	23446246	23446501		0.926	0.967	0.73	0.932	0.788		0.237		IAPLTR2_Mm
ERV iiDMR 46	chr13	4942310	4942396		0.332	0.331	0.315	0.212	0.1		0.231		IAPLTR2_Mm
ERV iiDMR 47	chr11	107318283	107318846		0.565	0.488	0.703	0.472	0.576		0.231		RMER6A
ERV iiDMR 48	chr19	5405954	5406420		0.206	0.028	0.076	0.248	0.018		0.23		IAPLTR2_Mm
ERV iiDMR 49	chr14	54916869	54916970		0.929	0.632	0.773	0.791	0.86		0.228		RLTR4_MM-int
ERV iiDMR 50	chr6	145431360	145431610		0.519	0.481	0.698	0.584	0.485		0.217		RLTR20A2
ERV iiDMR 51	chr9	103010843	103011717		0.34	0.106	0.06	0.068	0.276		0.216		IAPLTR2_Mm
ERV iiDMR 52	chr5	34297060	34297197		0.235	0.236	0.307	0.197	0.096		0.211		RLTR46
ERV iiDMR 53	chr4	146593564	146594104		0.843	0.668	0.631	0.595	0.805		0.21		RLTR4_MM-int
ERV iiDMR 54	chr19	48009435	48009537		0.657	0.738	0.74	0.533	0.573		0.207		RLTR10A
ERV iiDMR 55	chr16	38721507	38721644		0.913	0.911	0.941	0.907	0.737		0.204		IAPLTR1a_Mm

## Sheet: Table S5
Table S5. Primers used in the study.
Copy number variation primers
CNV1_F	TCCCTTCACCCACTATCCTG	F
CNV_R	CCTGACTCCAGCCTCTCATC	R
CNV_C	TGGCTGTCTGACTTTTCGAG	R
Realtime PCR primers
slc15a2	TGATCGTGGCACAGTTCAGT	F
	TTGCCTCATGGATACCCTCT	R
2610035D17Rik	CCCATCCATTAGTGGCTCAT	F
	GCATGGATAAGCAGGTCAGTC	R
ccdc21	ctcctctgctagacatagctttca	F
	gctgttccatcttcagctgtt	R
Pik3c3	aaatatgcccccagtgagac	F
	ggaagagtttgcctgtctttg	R
Bisulfite sequencing primers
chr16:36769940	GTAATTTAGAAAAAAGTAAATAGG	F1
	TAGGGAAGTATAGAGAGAGTTA	F2
	TAATTAACTACAACCCATAAC	R1
chr11:113033916	GGAAAGGTAGAGTATAAGTAGTTA	F1
	AACAAAACAACTCTACACTCCTAT	R1
	TAAAAAACCTACCTAAACCTCT	R2
chr4:133717907	aGTTTTAGGTTTTTTAAATGATTAGGa	F1
	aaCACTTACCTACCATTCATTCAAA	R1
	TCATTCAAACTCTACCATCTCTCATT	R2
Chr18:30427664	TATTTGGGAGGTATTTGTTTATG	F1
	GGGAGGTATTTGTTTATGATTTT	F2
	TCTTTTTCATTATTCTCCCT	R1
	TTTCATTATTCTCCCTAACA	R2
